# Supplementary material for: Whole‐genome analysis reveals the hybrid formation of Chinese indigenous DHB pig following human migration
Source: Evol Appl. 2022 Mar 16;15(3):501–14. doi: 10.1111/eva.13366 (PMC8965386; doi:10.1111/eva.13366)
Supplement: Supplementary file 2 — Table S1‐S13 [file EVA-15-501-s001.xlsx]

## Sheet: Table S1
Table S1 Detailed information for pig breeds in this study.
Abbriviation	Full name	Longitiude	Latitude	Number of individuals	Weight(kg)
NJ	China_Neijiang	104.9	29.8	16	172.67
KL	China_Kele	104.6	27.1	10	97.21
RC	China_Rongchang	106.2	29.6	20	165.65
GU	China_Guanling	105.6	25.9	18	100.345
BM	China_Bamei	107.6	35.7	16	111.06
TC	China_Tongcheng	113.8	29.2	16	145.95
SZL	China_Shaziling	112.9	27.9	11	117.005
GX	China_Ganxiliangtouwu	114.9	28.2	13	131.485
HT	China_Hetaodaer	107.4	40.8	16	142.915
MZ	China_Minzhu	126.3	46.3	20	204.25
LWH	China_Laiwuhei	117.7	36.2	18	136.75
MS	China_Meishan	121.1	31.5	20	159.67
JH	China_Jinhua	119.7	29.1	20	138.345
LP	China_Leping_Spotted	117.2	29	20	118.19
JQH	China_Jiangquhai	119.9	32.5	11	147.39
LC	China_Luchuan	110.3	22.3	18	78.92
DHB	China_Guangdongdahuabai	113.4	22.5	16	110.73
BMX	China_Bamaxiang	107.3	24.2	16	34.305
WZS	China_Wuzhishan	109.5	18.8	16	27.045
CJX	China_Congjiangxiang	108.5	25.4	16	39.54
SBSB	Sus_barbatus(outgroup)	NA	NA	11	NA

## Sheet: Table S2
Table S2 The LD information of blocks in DHB population under different sizes.
Window size	Total blocks	Blocks without haplotype polymorphism	Blocks with haplotype polymorphisms	Blocks with r2>=0.2	Percentage r2>=0.2
3 SNPs	17533	7601	9932	6067	0.610854
4 SNPs	13149	3813	9336	6370	0.682305
5 SNPs	10616	2155	8461	6405	0.757003
6 SNPs	8763	1117	7646	5695	0.744834

## Sheet: Table S3
Table S3 Detailed information of Introgression Blocks.
Chromosome	Block	Block Start	Block End	Introgression Pop	Genes
10	4	645552	819426	GX;RC	CDC73;GLRX2;TROVE2;UCHL5
10	21	3559653	3662420	GX;JQH
10	27	4977407	5096688	GX
10	31	5825176	5942997	MZ	LOC106505078;USH2A
10	47	8535390	8671456	HT;LP;MS;MZ	LOC102164422;LOC106504446
10	50	9015323	9091805	MZ	LYPLAL1
10	52	9285554	9498684	GU;NJ;TC
10	58	10170051	10286850	GX;JQH;LP	MARC2;MARC1;HLX
10	61	10596571	10754974	JQH	LOC110255632;LOC110255633
10	89	15063537	15331938	JQH	AHCTF1;LOC100739202;SCCPDH;LOC102166270;EXO1
10	90	15367300	15477002	KL	MAP1LC3C;BECN2;PLD5
10	95	16008154	16138313	KL	CEP170
10	100	16846881	16970293	BM;GX;JH;JQH;KL;NJ;SZL;TC	ZBTB18;LOC102168134
10	101	16982156	17030370	GU
10	102	17051288	17169398	JQH
10	132	23910047	23996663	MZ	NAV1
10	139	25784747	26064777	LP	SLC35D2;HSD17B3
10	151	28182704	28330355	JQH;SZL	TRNAD
10	163	30616411	30779795	HT;JH;JQH;LWH;LP;MS	SLC28A3
10	185	36808779	37147528	RC;SZL	LINGO2
10	194	39209852	39378868	TC	ARMC4;LOC106507913
10	203	41031777	41215023	RC	SVIL
10	212	42686864	42762225	MS	KIF5B
10	223	44487520	44602714	NJ	CACNB2
10	224	44613997	44782433	MZ	CACNB2
10	238	47404968	47515492	SZL	FRMD4A
10	243	48363545	48494782	JQH;MS;TC	SEPHS1;PHYH;UCMA;MCM10
10	244	48503870	48658434	GU;HT;LP;RC;SZL;TC	MCM10;OPTN;LOC100736825
10	247	49216416	49411795	BM;LP	APBB1IP;GAD2;MYO3A
10	268	53531258	53675235	MZ	NEBL;C10H10orf113
10	270	53887378	53982676	GX;JQH;SZL	NEBL
10	271	54015651	54113880	BM;GX;NJ
10	272	54150627	54235994	LP
10	274	54361862	54569176	BM;JH;MS;TC	PLXDC2
10	278	55119472	55231224	GU;LWH;MS;SZL	MALRD1
10	284	56189438	56228746	KL;LP	LOC106505184
10	296	57995042	58138645	JQH;KL;MS	CCNY;GJD4;LOC110255709;FZD8
10	300	58522587	58620026	SZL
10	301	58637881	58758965	SZL
10	303	59061621	59149245	JH	LOC100510975;LOC106505194
10	305	59289420	59471769	RC	CAMK1D;LOC110255711
10	315	60756475	60862409	LWH;LP;NJ	CELF2
10	322	62248469	62460994	LWH
10	328	63150026	63235416	GX
10	338	64441239	64539431	BM;HT;MZ;SZL	PRKCQ;LOC106505203
10	339	64572968	64664567	JQH	PRKCQ;LOC110255719
10	345	66051818	66137637	LP	LOC110255727
10	348	66506823	66738368	MZ	LOC102157904;LOC106507923
10	351	67131985	67264243	JQH;LP
10	355	68248672	68516803	GX;MZ;SZL	ADARB2;WDR37
11	14	3387503	3567993	TC	LOC100523747
11	18	4262523	4306450	SZL	WASF3
11	29	6076806	6324834	BM;JH;MS;NJ;TC	MTUS2
11	31	6482400	6605966	GU	MTUS2;SLC7A1
11	45	8612176	8738323	TC	FRY;LOC106507937
11	66	12404252	12527006	JH;LWH;NJ;TC	CCNA1
11	70	13297786	13552367	NJ	LOC102166397;TRPC4;LOC110255747;UFM1
11	72	13876237	13989210	SZL	FREM2;LOC110255749
11	74	14276394	14412753	JQH	NHLRC3;LHFP
11	90	17028615	17647797	JQH	LOC110255810;LOC102165785;LOC102166061
11	92	18080270	18229756	MS;MZ	EBPL;ARL11;RCBTB1;PHF11
11	97	19345885	19544324	JH	ITM2B;LOC102161217
11	101	20212697	20294286	JH	LOC106505291
11	112	21903017	22065291	KL;LWH	TPT1;LOC110255815;GTF2F2;KCTD4
11	119	23094438	23242515	SZL	LOC106505298;LACC1;CCDC122;ENOX1
11	151	28637250	29067058	JH;LP
11	159	31003648	31222268	BM;GU;GX;HT;LP;MS;NJ;SZL;TC
11	164	33021830	33132651	GX;MS
11	176	37414879	37838969	BM;JH;MZ
11	193	41831777	41988172	HT;JH
11	196	42360453	42487754	JH	KLHL1
11	213	46560279	46652623	HT;LWH	KLF12;LOC110255761
11	221	48051251	48236789	SZL	LMO7;LOC110255828
11	224	48641897	48749391	BM
11	230	49735789	50089826	GX;RC;SZL	SCEL;SLAIN1;EDNRB
11	234	50765780	50900708	JQH	RNF219
11	235	50929578	51069351	LWH
11	238	51531757	51681447	GX;SZL	NDFIP2
11	245	53028924	53155293	LWH;MS	LOC102158817
11	246	53205598	53461647	JQH
11	258	56918191	57220581	MS
11	264	58649910	58856581	GU
11	278	61184266	61255621	JQH	GPC5
11	288	62825452	62961297	BM	GPC6
11	289	62987854	63119418	RC	GPC6
11	293	63668462	63872778	GX;MS;TC	TRNAF;TGDS;GPR180;SOX21
11	294	63932918	64022743	GU;MS
11	297	64316157	64536537	GU;GX	LOC110255846;LOC102167784
11	299	65038308	65169959	GU	CLDN10;DZIP1
11	305	65923494	66039247	JH;JQH	HS6ST3
11	307	66217431	66286259	BM;GX;JH;MS;NJ;SZL
11	308	66294840	66350265	MS	OXGR1
11	309	66354904	66385031	JH
11	311	66593457	66626281	GX	MBNL2
11	315	67085289	67201503	RC	LOC102159417;FARP1
11	316	67240076	67396253	TC	FARP1;LOC110255764
11	321	67847917	68010722	SZL	DOCK9
11	325	68361543	68452965	KL	LOC110255850;TM9SF2
11	326	68486968	68644922	KL	CLYBL
11	338	70319628	70410235	KL	FGF14
11	341	70727665	70874350	JH	FGF14
11	355	72902247	73018643	JQH;TC
11	356	73046566	73179330	JQH
11	362	73835715	73916419	SZL
11	370	75034203	75115819	GX;MS;TC	FAM155A
11	384	77211443	77286792	KL	NAXD;CARS2;ING1
12	9	2012613	2129234	LWH	NPTX1
12	10	2145858	2291228	GX;LP	SLC26A11;SGSH;CARD14;LOC106505378;EIF4A3
12	26	5532678	5968924	GX	TRIM47;WBP2;UNC13D;UNK;LOC100521680;GALK1;ITGB4;SAP30BP;RECQL5;LOC100625498;SMIM5;MYO15B;LLGL2;TSEN54;CASKIN2;TMEM94;GRB2
12	30	6561883	6655483	MS	LOC102159509;LOC100515852;LOC100514068;CD300C;CD300LB
12	38	7337403	7418252	HT;LWH	SDK2
12	39	7418384	7467740	GX;SZL	SDK2
12	40	7477167	7545911	SZL	SDK2
12	55	9334474	9535215	SZL
12	57	9692443	9810809	JQH
12	58	9853291	10012238	JH;MS;NJ
12	59	10033128	10213299	JQH
12	60	10301075	10403758	JQH	KCNJ2;LOC110255979;KCNJ16
12	64	11022487	11172201	SZL	ABCA5;LOC110256158;LOC100626206
12	67	11504066	11579238	NJ;RC	LOC110255981
12	70	12017916	12159636	GX;SZL;TC	RGS9;LOC110255915
12	75	12801098	12917843	GX;SZL	CEP112;APOH;PRKCA;LOC110255985
12	77	13071074	13127960	GX;TC	PRKCA
12	96	16602425	16696852	RC	LOC100624995;ITGB3
12	102	17606565	17712509	SZL	NSF;WNT3;LOC102167870;WNT9B
12	106	18219387	18367231	LWH	FMNL1;LOC110255993;LOC110255994;HEXIM2;HEXIM1;ACBD4;PLCD3;NMT1;DCAKD
12	115	20138912	20331882	GX;HT;JQH;KL;NJ;RC;SZL;TC	EZH1;CNTNAP1;CCR10;PLEKHH3;MIR9788;MIR9788;RETREG3;PSMC3IP;MLX;COASY;HSD17B1;ATP6V0A1
12	120	21134166	21352352	JQH	LOC100515166;KRT36;KRT35;KRT32;LOC102162785;KRT31;KRT34;LOC100516036;KRT33A;LOC100514981;LOC110256006;LOC110255910;LOC100517674;LOC100518576;LOC100517492;LOC100522892;LOC100517119
12	133	24723142	24854240	RC	HOXB1;HOXB2;LOC106505099;HOXB3;MIR10A;LOC102166259;HOXB5;HOXB6
12	139	25753915	25873168	JH	NXPH3;SPOP
12	140	25912338	26032153	KL;SZL	FAM117A;KAT7;TAC4
12	141	26100656	26216813	BM;GX	DLX4;DLX3
12	157	28810157	29285185	JH;KL
12	160	30259734	30538644	GU
12	167	31733163	31824765	JH;KL;MS;MZ;NJ
12	168	31840508	31959301	HT;JQH;MS;MZ	LOC110256030
12	169	31972483	32168289	HT	LOC110256030;TMEM100;LOC102166553;PCTP;LOC100621260
12	172	32543164	32740793	JQH;KL;MZ;TC	ANKFN1
12	192	35829580	35993482	MS	CLTC;PTRH2
12	194	36269246	36746840	JH;TC	LOC102157680;MED13;INTS2;BRIP1
12	197	37260972	37946729	JQH	BCAS3;PPM1D;APPBP2;C12H17orf64;USP32
12	200	38260844	38310687	GX	LOC110255902
12	203	38531421	38680957	SZL	AATF;ACACA
12	204	38702569	39462815	GX	ACACA;C12H17orf78;TADA2A;DUSP14;SYNRG;DDX52;HNF1B;LOC110256041;LOC110256042;LOC102163283;HEATR6;LOC110256045;LOC110256049;LOC110256043;LOC110256048
12	220	42228956	42407861	GX;JQH;NJ	MYO1D
12	224	42973537	43302145	LP;MZ	CRLF3;SUZ12;LOC110256057;UTP6;COPRS;LOC110256058;LOC110256059
12	228	43955270	44074639	GX	KSR1
12	233	44676645	44772226	KL;NJ;RC	SARM1;SLC46A1;SLC13A2;LOC106505483;FOXN1
12	250	48719715	48811798	LWH	PAFAH1B1;CLUH;LOC102165602;RAP1GAP2
12	264	51419273	51606117	MZ;NJ	LOC110256097;NLRP1;LOC110256101;MIS12;DERL2;DHX33;C1QBP;RPAIN;NUP88;RABEP1
12	271	52680559	52861128	GX;KL	ACAP1;KCTD11;TMEM95;TNK1;PLSCR3;C12H17orf74;TMEM102;FGF11;CHRNB1;ZBTB4;SLC35G6;POLR2A;LOC110256108;LOC110256109;TNFSF12;TNFSF13;SENP3
12	275	53486525	53618162	SZL	RANGRF;SLC25A35;ARHGEF15;ODF4;LOC102163526;RPL26;NDEL1;RNF222;TRNAE
12	280	54199661	54252731	JH	NTN1;LOC110255884
12	281	54264915	54390066	GX	NTN1;STX8;LOC110255886
12	309	58162727	58270827	SZL	HS3ST3B1;LOC110255892
12	316	59116671	59254583	NJ	LRRC75A;TRPV2;LOC102164714;UBB;CENPV;PIGL;LOC102164805
12	317	59267398	59383668	MS	NCOR1
12	320	59572258	59813764	JQH	SPECC1;AKAP10;ULK2
13	23	4577294	4764179	SZL	TBC1D5;LOC106505543
13	30	5867532	5948537	SZL
13	35	6748946	6825056	HT;LWH;SZL
13	37	6999595	7144200	BM	KAT2B;SGO1
13	40	7488983	7650441	SZL
13	47	8563031	8660289	JH;JQH	ZNF385D
13	56	10511292	10553324	LWH;NJ	LOC110256537
13	78	13438882	13583123	MS;RC
13	80	13734042	13892297	LWH;MZ	NEK10
13	86	14735656	14831757	GX;JQH;MS;TC	CMC1;AZI2;ZCWPW2
13	87	14851386	14980016	HT;JQH;KL;LWH;NJ;RC;SZL;TC	ZCWPW2;RBMS3
13	90	15260666	15386736	LWH	RBMS3
13	91	15405181	15528877	JQH	RBMS3
13	93	15695388	15818645	GX	RBMS3;LOC106507985
13	111	18379304	18504429	BM	CMTM7;CMTM6
13	129	21632213	21904574	LP;SZL	LOC100737115;LRRFIP2;MLH1;EPM2AIP1
13	130	21923097	21992460	SZL	TRANK1
13	137	22824005	22925818	MZ	CTDSPL;VILL;PLCD1;DLEC1
13	139	23065199	23167386	BM;SZL	OXSR1;SLC22A13;SLC22A14
13	145	23937463	24026111	KL	CX3CR1;LOC110256576;LOC110256577;CCR8
13	150	24602185	24678816	KL	LOC110256427;ENTPD3
13	154	25200986	25334575	HT	CTNNB1;ULK4
13	164	26466274	26591403	GX;HT;JQH;LP;MS	FAM198A;POMGNT2;LOC110256580;LOC110256581
13	202	33170033	33416416	BM	DOCK3
13	204	33711625	34024632	KL;LP	DCAF1;LOC110256236;RAD54L2;TEX264;GRM2;LOC100738931;LOC100738888;IQCF3
13	205	34066700	34229106	JQH;LP;SZL	RRP9;PARP3;GPR62;PCBP4;ABHD14B;ABHD14A;ACY1;RPL29;DUSP7;POC1A
13	212	35685863	35786532	GX	CACNA1D
13	219	37137684	37217621	SZL	LOC106505619;LOC106505618;LOC102162847
13	226	39067351	39553870	HT	HESX1;APPL1;ASB14;DNAH12;PDE12;ARF4;DENND6A
13	227	39570966	39747923	HT	SLMAP
13	228	39766677	39898204	GU;HT;MS;NJ;SZL	FLNB
13	231	40418759	40467037	LP;RC	FAM3D
13	240	42177036	42430273	GX	FHIT
13	249	44194705	44320779	TC	CADPS
13	254	45802145	46005010	HT;JH;JQH;KL;LWH;NJ;TC	PRICKLE2;LOC110256262
13	258	46843441	46987535	HT;KL;LWH;LP;MZ	MAGI1
13	263	48002124	48218935	RC	LRIG1;LOC110256263
13	264	48260984	48343866	KL
13	275	50599148	50832581	LWH;NJ	FRMD4B
13	277	51065807	51175606	GU;HT;JQH;KL;LP
13	279	51330595	51408634	LP	MITF
13	280	51472520	51627527	KL;SZL;TC	LOC110256268
13	295	53968208	53999393	JH
13	299	54524324	54616182	RC
13	314	58295890	58483670	GX
13	318	59331685	59408585	HT	CNTN4
13	322	60171637	60490560	JH	LOC106505658;LOC106505659;LOC106507990;LRRN1
13	329	61935052	62083520	JH	LOC102163442
13	351	66539168	66725741	TC	ATP2B2;MIR885
13	355	67113964	67303199	GX;JH;JQH;LWH;MS	SLC6A11;SLC6A1;LOC110256506;HRH1;ATG7
13	356	67313161	67460408	RC	HRH1;ATG7
13	367	70147762	70226950	JQH;MS	SLC6A6
13	368	70265227	70435551	BM;MS	LOC110256290;LSM3;XPC;TMEM43;CHCHD4;LOC102158783
13	371	71068643	71375748	KL	IQSEC1;ACAD9
13	377	72819767	73128476	GX	C13H3orf56;PLXNA1;CHCHD6
13	391	76020687	76125354	MZ	EPHB1
13	406	80321284	80436671	GX;TC	RBP2;RBP1;LOC110256306;NMNAT3
13	407	80463255	80594858	GX;JH;MS	NMNAT3
13	412	81152914	81217397	BM	CLSTN2
13	435	86400569	86914739	JQH	PLOD2;PLSCR4;LOC106505711;LOC110256334;PLSCR1
13	436	86936937	87102546	KL	PLSCR5;LOC102165414;LOC110256311
13	441	88572140	89084312	LP;TC	AGTR1;CPB1
13	442	89246213	89468162	LWH;NJ	GYG1;HLTF;HPS3;CP
13	449	91274735	91403863	JH;SZL	MED12L;GPR171;P2RY14
13	456	93018162	93474391	BM;GX;SZL	LOC100511157;LOC110256320;RAP2B;LOC106505716
13	457	93495323	93650863	GX
13	459	93962475	94521842	GX;HT	ARHGEF26;DHX36;GPR149
13	466	96214733	96450010	HT;LWH;LP	KCNAB1;LOC102161293;SSR3;LOC106505723
13	469	97212226	97379254	GX;LWH;LP	VEPH1;PTX3
13	485	105958060	106323230	MS	ZBBX;SERPINI2
13	506	114943896	115254468	BM;GX	LOC106505747
13	522	120846929	121630783	GX;JH;MS;SZL	ATP11B;DCUN1D1;LOC100624406;MCCC1;LAMP3;MCF2L2;B3GNT5;LOC100624963;KLHL6;LOC110256375;LOC106504853;LOC106504926;KLHL24
13	523	121686307	121930976	BM;GU;GX;HT;JH;LP;MS	YEATS2;MAP6D1;PARL;ABCC5
13	525	122401466	122630976	BM;GU;HT;JH;MS;RC	LOC110256547;EPHB3;LOC110256376;MAGEF1
13	545	127616818	127932488	JH;JQH;MS	CLDN1;CLDN16;TMEM207
13	549	128961293	129263873	HT	FGF12
13	560	132132126	132575976	GX	XXYLT1;ACAP2;PPP1R2;APOD
13	569	135372527	135448973	SZL	MUC13
13	595	143915849	144000293	JQH;LP	LSAMP
13	600	145340480	145660584	JH;JQH	ZBTB20
13	601	145733067	145852718	JQH	TIGIT;DRD3
13	602	145914682	146052300	GX	CCDC191;ZDHHC23;GRAMD1C
13	605	147081649	147215451	BM;HT;JQH;LWH;SZL;TC	LOC106505808;LOC102163929;LOC100156381;CCDC80
13	606	147244467	147385569	GX;HT;MS;SZL	CCDC80;SLC35A5;ATG3;BTLA
13	607	147427255	147644206	SZL	LOC102163705;CD200;LOC100517427;SLC9C1;GCSAM
13	612	148494409	148928467	NJ	NECTIN3;LOC102157705
13	631	153171292	153548918	JQH;SZL	LOC110256433;CBLB
13	633	154065559	154269861	JH;MS	LOC102159520
13	635	154542243	155220716	LWH
13	638	156108695	156532718	JQH;MS;SZL	LOC110256437
13	646	158621416	158956470	MS;TC	TOMM70;NIT2;TBC1D23;LOC100524713;CMSS1;FILIP1L
13	647	159013630	159213442	GX;JQH	CMSS1;FILIP1L
13	649	159666384	159945525	GU;GX;HT;JQH
13	656	163030419	163289437	GU	EPHA6
13	657	163355016	163672493	GX;HT;JH;LWH;NJ;TC	EPHA6
13	670	167388231	167700318	HT;JQH	LOC100738961
13	675	169692330	169821142	MS	CADM2
13	688	174898503	175097305	MZ
13	689	175137159	175250961	JH
13	695	176473934	176619148	GX;HT;LP	ROBO1;LOC102160577
13	700	177575147	177803178	MZ	ROBO2
13	704	178438931	178523169	KL	ROBO2
13	705	178536566	178714307	GU	ROBO2
13	707	179059613	179204466	KL	LIPI;RBM11
13	710	179696965	179807738	GX;KL
13	711	179884140	180051342	KL;LWH;SZL	NRIP1;LOC102162725
13	713	180198223	180274842	KL
13	716	180834813	181025511	BM;JQH;LWH	LOC106508546
13	720	181862205	182109345	JH
13	721	182114543	182451198	BM;JQH	CXADR;BTG3;C13H21orf91;CHODL
13	723	182711802	182851730	MS	CHODL;TMPRSS15
13	725	183208711	183583508	JQH;SZL
13	741	188222477	188419112	GX
13	745	189418139	189545970	JQH;SZL	APP
13	746	189588063	189701908	JH;MS	APP
13	747	189726744	189823772	HT
13	749	189996672	190027369	JH;JQH	CYYR1;LOC102161036
13	754	191339607	191524336	MS;SZL	LOC102158685
13	755	191538098	191806430	GX
13	762	192773486	192931242	JQH	GRIK1
13	769	194749283	194848453	GX	TIAM1
13	770	194854804	195095971	MZ	TIAM1
13	771	195115227	195293235	GX;NJ	TIAM1;LOC110256474;LOC110256367
13	772	195302747	195453959	JH	SOD1;SCAF4
13	773	195708784	195801229	JH;MS;MZ
13	774	195810278	195970121	SZL	MIS18A;MRAP
13	781	196986379	197133038	LWH	IFNGR2;TMEM50B;DNAJC28;GART
13	785	197943030	198069290	MS	KCNE2;SMIM11A;C13H21orf140;LOC110256476;KCNE1
13	788	198331955	198500893	NJ;SZL	RUNX1
13	805	202002946	202226967	GX	ERG
13	813	203713415	203872802	RC	DSCAM
13	816	204351402	204480820	MS
13	817	204511652	204731142	RC	LOC110256492;BACE2
13	825	205889545	205966131	JH;LWH;NJ;SZL;TC	SLC37A1;PDE9A
14	9	1416275	1533258	GX	LOC106505879;LOC110256643
14	18	3547746	3617804	GX;JQH;MZ
14	27	4850590	4920732	LWH
14	30	5311095	5412995	JQH	LOC102164739
14	45	7896731	8004488	GX	STC1
14	51	8915195	9030515	BM	NEFM;NEFL
14	61	10444830	10515292	MZ	DPYSL2
14	62	10546428	10672084	GX;MS	ADRA1A
14	68	11399032	11514297	KL	SCARA3;CCDC25;ESCO2
14	80	13342129	13447470	LP	MSRA;LOC110256635
14	95	15487839	15604438	JQH	GLRA3;LOC110256873
14	96	15699418	15793174	GX;JH;RC	HPGD
14	98	15984992	16103596	JH;RC
14	99	16125221	16228019	GX	LOC102163133
14	114	18699682	18843483	JH;NJ;RC
14	118	19352494	19536614	JH	LOC110256746
14	122	20587007	20731792	JQH;KL;MS;MZ	CBR4;PALLD
14	125	21258729	21474083	NJ	ANXA10;LOC110256686
14	143	24593308	24767494	JQH;LP	RIMBP2;PIWIL1
14	146	25188993	25501302	NJ	TMEM132D
14	148	25679165	25819210	MS	TMEM132D
14	159	27669701	27850771	BM;LWH;LP	TMEM132B
14	160	27878097	28019150	JQH;KL	LOC110256813
14	170	29679671	29765832	RC	MPHOSPH9;PITPNM2
14	174	30496491	30692558	GU;LWH;SZL	VPS33A;DIABLO;LRRC43;B3GNT4;IL31;LOC106505536;MLXIP;BCL7A
14	177	31276719	31369377	JQH;NJ;RC;SZL	ANAPC5;CAMKK2;P2RX4
14	187	33182926	33278472	GX	CIT;LOC110256794;PRKAB1;TMEM233
14	190	33532081	33722981	SZL	HSPB8;SRRM4
14	211	37702213	37813211	GX;LWH	LOC106505937;TBX5
14	215	38364954	38469634	TC	LHX5
14	226	40653424	40847383	GX;JH	ACADS;SPPL3
14	228	41108666	41272275	GU;RC	GLTP;TRPV4;FAM222A;LOC110256742
14	230	41441992	41551643	JQH;MS	UBE3B;KCTD10;MYO1H
14	233	41961691	42108465	BM;JH;JQH	SSH1;LOC110256864;CORO1C
14	238	42910896	43074710	TC	SGSM1;TMEM211;KIAA1671
14	244	43807812	43867350	BM;JH	SEZ6L
14	268	47712987	47853282	MS;TC	OSBP2;MORC2;LOC100525309
14	279	49854157	49976061	GX	SLC2A11;LOC106505982;DERL3;SMARCB1;MMP11;CHCHD10;C14H22orf15;VPREB3;ZNF70;LOC100523213;VPREB1
14	282	50930578	51113679	HT;JQH	DGCR2;TSSK1B;TSSK2;DGCR14;GSC2;SLC25A1;LOC100152722;MRPL40;C14H22orf39
14	283	51127172	51228283	HT;JH;JQH	UFD1;CDC45;CLDN5
14	285	51614934	51956982	GX;JH;MS	LOC110256626;DGCR6L;LOC110256816;LOC110256817;LOC110256818;LOC110256663;CHRM3
14	286	52012915	52300187	JH;JQH	CHRM3
14	289	52968032	53240104	GU;GX;HT;JH;JQH;LWH;LP;MS;NJ;TC
14	290	53313721	53553166	GX;JH;JQH;LP;MS
14	291	53578523	53689369	JH;JQH;LP;MS	ZP4;LOC110256642;RYR2
14	292	53724683	53997874	LP	RYR2
14	298	54872970	54986281	GX	LGALS8;EDARADD
14	300	55228068	55320558	JQH	LOC110256753;NID1
14	313	57422121	57558815	TC	MAP3K21;PCNX2
14	314	57583042	57666467	BM;MS	PCNX2
14	316	57833944	57880301	HT;JH;JQH;LWH;MS;TC
14	320	58475993	58605223	GX;JQH
14	330	60057875	60135742	SZL	GALNT2
14	331	60162431	60319512	JH	URB2;TAF5L;ABCB10
14	337	61489779	61590196	HT;TC	RASGEF1A
14	349	63574363	63744339	LP	ANK3
14	357	64856186	65160405	HT;NJ;RC	LOC106506013;TMEM26;LOC110256660;LOC102159881;C14H10orf107
14	361	65714071	65919904	JH;RC;TC	RTKN2;MIR9836;ZNF365
14	364	66463802	66567265	MS
14	369	67334411	67409552	GX	LOC102165048
14	370	67429030	67551686	GX;JQH;KL;MS;NJ;SZL;TC	LOC102165048
14	371	67556019	67626397	GX;JQH;TC	LOC102165048
14	377	68712952	68924011	JH;LP
14	380	69461959	69589926	MS;NJ	CTNNA3
14	385	70250940	70316991	JQH	CTNNA3;LRRTM3;LOC110256885
14	388	70626837	70770912	LWH;MZ	CTNNA3
14	398	72592373	72681841	HT;LP	C14H10orf35;NEUROG3
14	402	73103671	73203453	NJ	SAR1A;PPA1;LOC102163044;NPFFR1
14	404	73434714	73601283	GX	PALD1;LOC110256836;PRF1;ADAMTS14
14	407	74005557	74094388	MS	LOC110256673;LOC110256672
14	409	74275172	74349309	LP	CDH23;LOC110256823
14	415	75225270	75348354	JQH;LP	MICU1
14	420	76239298	76421122	BM;JH;LP	PPP3CB;MSS51;LOC110256628;USP54
14	426	77594889	77702311	NJ;SZL	KAT6B;LOC106506036;DUPD1;LOC110256662;LOC110256721;DUSP13;SAMD8
14	428	77900743	77991106	GX	LOC106507128;ZNF503;LOC106506044;LRMDA
14	458	84094260	84221762	BM;JQH;KL;LP;TC	NRG3
14	467	86334028	86474491	JH;JQH;LP	LOC110256727
14	471	86933228	87180052	LP	GRID1
14	480	88879955	88935620	GX	FRMPD2
14	499	91796353	91911925	HT
14	507	93892965	94163676	MS;TC	ZWINT
14	509	94481614	94621057	MS;MZ
14	520	96602372	96779848	BM;HT
14	527	98108806	98237722	BM;HT;LWH;LP;NJ;SZL;TC	PRKG1;CSTF2T
14	531	98795973	98901034	GU;HT;LP
14	549	102185489	102286461	TC
14	561	104313270	104486671	HT	EXOC6
14	568	105592400	105884062	GU	PLCE1;NOC3L;TBC1D12
14	569	105896625	106698949	KL	TBC1D12;HELLS;LOC100624435;LOC110256857;CYP2C36;CYP2C34;CYP2C32;LOC110255181;CYP2C49;LOC102166602;CYP2C42
14	570	106750452	106887624	LP	PDLIM1
14	571	106905089	107031142	MS	SORBS1;LOC102166928;LOC106506100
14	576	107747238	107869191	KL	DNTT;OPALIN;TLL2
14	577	107925126	108048221	LP	TLL2;TM9SF3;LOC102162978;PIK3AP1
14	578	108078167	108211534	KL	PIK3AP1
14	579	108252178	108463685	MS	PIK3AP1;LOC110256881;LOC100627422;LOC110256882;SLIT1
14	582	109071267	109305728	GU	MARVELD1;ZFYVE27;SFRP5;GOLGA7B;LOC102162125;CRTAC1;LOC102159656
14	587	110424327	110617902	MS	HPSE2;CNNM1;GOT1
14	596	112473778	112622632	MS	BTRC;POLL;DPCD
14	602	113723087	113887391	BM	SFXN2;WBP1L;CYP17A1;BORCS7;AS3MT
14	603	113976558	114114600	KL	CNNM2;NT5C2;PCGF6
14	608	114987510	115430478	LP	COL17A1;SFR1;CFAP43;LOC100623931;GSTO1;LOC100152209;ITPRIP;CFAP58
14	609	115550170	115680753	GU;KL;LWH;MZ	SORCS3
14	614	116441243	116519135	MS
14	615	116560648	116729015	MZ
14	616	116746059	116926960	LWH;MZ	LOC110256695
14	618	117163694	117418822	GU;LWH;MS;MZ	LOC110256694
14	619	117490963	117678146	KL;MS;MZ	SORCS1
14	622	118617227	118707682	BM;HT;LWH	LOC102162193
14	623	118727745	118868850	BM;LWH;MS;MZ	LOC110256719
14	624	118918388	118987128	BM;LWH;MZ	LOC110256719
14	625	119052026	119183287	BM;KL
14	631	120142856	120295110	GU;HT;KL
14	633	120467819	120570001	KL	ADD3
14	634	120597256	120781279	GU	MXI1;SMNDC1;LOC102164743
14	637	121110699	121216491	LWH	RBM20
14	638	121240107	121372533	GU;KL;MS	RBM20;PDCD4;BBIP1;SHOC2
14	639	121395108	121483168	GU;KL;MS	SHOC2;LOC102167161;ADRA2A;LOC102167253
14	640	121523536	121675167	GU;KL	LOC102167253;FAHD1;LOC110256734
14	644	122152502	122263655	GU
14	645	122293984	122449883	GU
14	647	122736793	122972212	GX;LWH;MS;TC	ACSL5;ZDHHC6;VTI1A
14	648	123141334	123213481	MS	VTI1A
14	649	123256850	123391554	GU	TCF7L2
14	650	123418679	123503811	GU;NJ	TCF7L2
14	655	124133093	124243764	BM	LOC110256760;DCLRE1A;NHLRC2
14	657	124396162	124551062	LWH	ADRB1;LOC110256763;CCDC186;TDRD1
14	658	124579315	124673439	LWH;MZ	VWA2;AFAP1L2
14	659	124728188	124828444	HT	AFAP1L2;ABLIM1
14	660	124848632	124972180	BM;HT;LWH	ABLIM1
14	665	125529448	125742648	GU;LP;NJ	ATRNL1
14	667	126020199	126116642	MZ	ATRNL1
14	673	126962550	127042527	HT	HSPA12A;MIR9851;ENO4
14	674	127068375	127217264	GU;GX;HT;RC;SZL	SHTN1
14	710	132407981	132535406	TC	LOC100519221;FAM24B;LOC100620521;LOC106504199;LOC100154423;LOC106506141;PSTK
14	734	135931682	135996294	LWH	C14H10orf90;LOC110256630
14	741	137193623	137276918	SZL	PTPRE;MKI67
15	1	83392	234102	GX;MS;MZ;NJ;RC;SZL	LOC102167213;STAM2
15	2	263717	343382	TC
15	5	982115	1151527	SZL
15	18	3184616	3208307	HT;NJ	KIF5C
15	26	4335626	4479040	RC
15	32	5104393	5279108	JQH
15	59	11351127	11484451	TC	LRP1B
15	76	14618158	14737911	LWH	THSD7B
15	81	15442061	15522770	LP	THSD7B;LOC110257066
15	90	17343229	17477885	JQH	TMEM163
15	107	20258471	20406994	GX;NJ;TC
15	108	20434164	20711864	JQH
15	109	20728154	20857427	BM;HT	LOC100738548
15	125	25298403	25381598	GX	LOC102164258;BIN1
15	141	27531806	27629426	RC	CNTNAP5
15	153	29819948	29891845	TC	CLASP1
15	166	32646909	32777586	JH;SZL	DLGAP2
15	191	39502707	39665173	NJ	NEIL3;LOC106506213
15	207	44971663	45067295	BM;TC	RWDD4;TRAPPC11
15	215	46274610	46410703	BM	SNX25;LRP2BP
15	220	47339858	47557396	GX	LOC110255277;ADAM5;LOC100525542;ADAM9
15	239	52379329	52584900	GU;GX;LP;NJ;SZL	LOC100511785;LOC102164446
15	241	52924509	53027968	SZL	NRG1
15	250	55077113	55299673	BM;GX;LWH;LP;SZL
15	252	55793347	55924695	JQH;LP
15	276	65647790	65724403	BM;JH;JQH;LP	PKP4
15	291	73900108	74223043	LP	B3GALT1
15	292	74235458	74488680	TC	B3GALT1;LOC102157921;STK39
15	293	74525537	74616256	BM;GU;HT;JH;SZL;TC	STK39
15	299	75562913	75804126	LWH	LRP2
15	329	81436311	81623418	GX;TC
15	333	82368945	82499167	KL;MS;TC	LOC102161209
15	338	83361856	83464369	BM;GU;GX;HT;JQH;KL;LWH;LP;MS;MZ;NJ	PDE11A
15	340	83677763	83779341	GX	PDE11A
15	346	85199127	85399538	KL;LP;SZL;TC	ZNF385B
15	389	101921423	102308093	JQH	PLCL1
15	408	108770604	109008379	JQH	PARD3B;LOC110257092;NRP2
15	410	109103495	109252214	BM;GX;RC
15	416	110201079	110651534	HT	KLF7
15	422	112131074	112303384	SZL	MAP2
15	425	112721709	113193754	NJ	LOC102158523;RPE;KANSL1L;ACADL;LOC106506344;MYL1;LOC102160916;LANCL1
15	460	119447645	119546823	BM;HT;JH	LOC110257097
15	461	119568892	119708109	GX;HT
15	467	120437865	120696351	BM;GU;KL;LP;NJ;RC	SLC11A1;CTDSP1;VIL1;USP37;CNOT9;PLCD4;PLCD4;ZNF142
15	472	121299203	121414820	JH	LOC110257085;LOC100158003;DNAJB2;PTPRN;RESP18;LOC100737339;DNPEP;MIR4334
15	483	122779236	122979514	KL
15	484	123040633	123144118	GX;JQH;LP
15	486	123293141	123363010	RC	EPHA4
15	493	124461224	124566067	JQH	SGPP2;LOC106506374;LOC110256939;FARSB
15	497	125151510	125294521	TC
15	499	125579220	125622336	GX	AP1S3
15	504	126415022	126528235	GX	DOCK10
15	506	126695982	126824875	GU	DOCK10
15	509	127130516	127272391	LP	NYAP2
15	514	128022387	128122566	GX
15	529	130200198	130323902	JQH	PID1
15	549	133003695	133186943	SZL	PRSS56;CHRND;CHRNG;EIF4E2;EFHD1;GIGYF2
15	553	133746230	133894566	GX;HT;JQH;MS;NJ;SZL;TC	DGKD;USP40
15	558	134735615	134782929	SZL
15	561	135345587	135502998	JH;JQH;MS;TC	AGAP1
15	570	136602558	136712101	BM;LP
15	581	138107577	138175880	JQH
16	18	3443483	3556810	GX
16	19	3620662	3789090	JQH	TRIO
16	22	4202928	4306262	MZ	ANKH
16	23	4326942	4407790	BM;LWH
16	27	5085553	5137028	JQH;SZL;TC	FBXL7
16	33	5845290	5932420	GU	RETREG1;MYO10
16	40	7551736	7755968	NJ
16	44	8936373	9137159	KL	CDH18
16	45	9161758	9325204	HT;JH;MS
16	48	10229323	10357462	MZ	CDH12
16	60	13423315	13590529	TC
16	61	13621156	13764455	RC	LOC110257219
16	63	14261761	14549470	SZL
16	71	17004686	17187107	GU	LOC106506459
16	73	17416208	17625265	KL	LOC106506459;LOC110257323;CDH6
16	74	17660975	17712054	JQH
16	79	18252643	18363607	KL;NJ;RC;SZL;TC	PDZD2
16	80	18381795	18490090	KL	LOC110257335;MTMR12
16	86	19319756	19427851	JQH	LOC102162488
16	88	19506681	19594897	KL	ADAMTS12
16	99	20972533	21133759	HT;JH;TC	LOC110257300;LOC106508148;SPEF2
16	118	24699158	24768246	LP;MZ	DAB2;LOC102163534
16	132	27399198	27608306	GX;HT;MS;TC	GHR;CCDC152;SELENOP
16	135	28118638	28326741	TC	PAIP1;NNT;LOC110257305;LOC110257349
16	152	31468847	31577489	BM;LWH;MZ;TC
16	167	34002361	34143752	GU;GX;KL;MS;MZ;RC	LOC100737060
16	168	34186516	34334858	LWH	ESM1;GZMK;LOC110257283;GZMA;GZMA;CDC20B
16	170	34598827	34707201	BM;HT;JH	SKIV2L2;PLPP1;SLC38A9
16	173	35149902	35219808	HT;JQH;KL;LP;SZL	LOC102168151;IL6ST;LOC102168063
16	174	35233029	35336487	LWH;LP	ANKRD55
16	175	35396177	35517389	JH	ANKRD55
16	181	36486471	36608874	LWH
16	185	37225712	37439601	BM;KL	PLK2;GAPT;RAB3C
16	187	37970230	38177214	BM;GU;GX;JQH;LWH;SZL;TC	PDE4D;LOC110257279;LOC110257276
16	189	38457109	38660141	BM	PDE4D;LOC110257277;LOC102161260;MIR582;LOC110257278
16	190	38704220	38842529	JQH;LWH	PDE4D
16	202	42509939	42634215	GU;JQH;KL
16	208	44226166	44416011	JQH	NLN;LOC110257247;ERBIN
16	237	53314020	53449072	LP;SZL	KCNIP1;LOC102158145
16	245	55089656	55185646	JQH	SLIT3;MIR218B
16	258	57932359	58048314	LP;NJ;RC	TENM2
16	259	58093651	58453803	HT	TENM2
16	267	60120981	60236416	HT;SZL
16	269	60632572	60774071	LP
16	274	62156018	62236141	HT;MS	GABRB2
16	288	64875710	64980925	TC	LOC106506547
16	294	66037654	66392616	JH	ITK;FAM71B;MED7;HAVCR2;HAVCR1;TIMD4;LOC110257242
16	306	68502059	68613102	MZ;SZL	LOC110257270
16	309	68864730	68988545	MS	GALNT10
16	314	69441441	69459646	JQH;KL;TC	GRIA1
16	320	70025155	70152280	JQH
16	330	71479695	71580857	HT;JQH;LWH;LP;RC	FAT2;SLC36A1
16	334	72134409	72248336	JQH;SZL	CMBL;LOC110257272;CCT5;FAM173B;LOC102163046
16	336	72484107	72717155	GX;MZ;NJ
16	339	72901318	73056992	BM;MS	SEMA5A
16	349	74541662	74616199	BM;HT;SZL	ADCY2
16	369	77086860	77299629	KL
16	370	77331013	77479074	MZ
16	372	77712480	77866839	BM;HT;JQH;LWH;SZL
17	12	1882296	2069130	BM	SGCZ
17	22	3925023	4161777	JQH;KL;TC	MSR1
17	26	4962308	5132735	JH;MZ	VPS37A;LOC110257467;MTMR7
17	27	5154217	5249754	TC	LOC110257468;SLC7A2
17	30	5557099	5831348	GX;JH;TC	FGL1;PCM1;ASAH1;FRG1
17	32	6105450	6219722	KL
17	33	6258056	6361435	KL;SZL	LOC110257446
17	43	8379922	8496796	SZL	FAT1
17	44	8526653	8616408	JH	FAT1;MTNR1A
17	46	9270855	9437988	SZL	IDO2
17	49	9648191	9708964	KL
17	74	13877448	14252013	JH	SLC23A2;TMEM230;PCNA;CDS2;PROKR2
17	84	16634316	16919581	MS	HAO1;TMX4
17	112	21832087	21945986	NJ	SPTLC3
17	130	24885047	24999665	SZL	KIF16B
17	135	25830486	25918753	LP;RC	PCSK2
17	141	26677803	26819647	SZL	DZANK1;POLR3F;RBBP9;LOC102163552;SEC23B;LOC100524915;DTD1
17	147	27675435	27823267	JH	SLC24A3
17	160	29629428	29770631	GX	LOC102158149
17	176	32556741	32663635	JQH	UBOX5;LOC110257451;AVP;LOC100526084;OXT;MRPS26;GNRH2;PTPRA
17	178	32836412	33028967	HT	TMEM239;C17H20orf141;CPXM1;EBF4;LOC102158952;IDH3B;NOP56;TMC2
17	188	34445729	34537905	NJ	SLC52A3;LOC106506648
17	196	35951976	36031443	BM	KIF3B;ASXL1
17	201	36637601	36726986	LP	BPIFB4;BPIFA2
17	205	37203557	37341393	GX;JQH;MS;NJ;RC;SZL;TC	PXMP4;ZNF341;CHMP4B
17	207	37690690	37872064	LWH	ASIP;AHCY;ITCH
17	212	38793649	38964679	SZL	GDF5;CEP250;C17H20orf173;ERGIC3;FER1L4;SPAG4;CPNE1
17	219	39919337	40099823	LWH;RC	NDRG3;DSN1;SOGA1;LOC102165279
17	221	40326252	40517532	HT;JH;MS;TC	RPN2;GHRH;MANBAL;SRC
17	223	40682796	40901853	MS;TC	LOC110257464;CTNNBL1
17	224	40933145	41036359	JH;MZ	CTNNBL1;LOC102161460;VSTM2L
17	225	41049477	41154168	GX	TTI1;RPRD1B
17	226	41180101	41286497	BM;GX;HT;JH;JQH;LWH;RC;TC	TGM2;KIAA1755
17	227	41307604	41479820	BM;GX;JH;JQH;LWH;LP;MS;MZ;RC;SZL;TC	KIAA1755;BPI;LBP;LOC100627949;LOC110257391
17	228	41492905	41615941	TC	LOC100622037;RALGAPB;ADIG
17	229	41643251	41739085	LWH;MS;NJ;RC	LOC110257370;LOC110257371;SLC32A1;ACTR5
17	230	41774254	41849253	BM	PPP1R16B
17	232	42088366	42384529	JQH;MS	DHX35
17	283	51891609	52143266	GU	LOC110257431;LOC102164965;PTPN1;RIPOR3;LOC102165584;LOC110257432
17	286	52511843	52635801	GX;RC;TC	LOC106506717
17	297	54283517	54373017	GU;JQH;MS;TC	TSHZ2
17	315	56986969	57106429	BM	CASS4;RTFDC1;GCNT7;FAM209B
17	316	57137723	57203045	SZL	TFAP2C;LOC102165808
17	321	57703700	57818126	JQH;NJ;RC	SPO11;RAE1;RBM38
17	328	58729741	58813684	BM
17	329	58831634	58955817	KL	STX16;NPEPL1
17	332	59390538	59524470	BM;GU	EDN3;LOC110257416
18	1	124017	350462	RC
18	18	4003567	4195580	JQH;MS	LOC110257611
18	28	6653324	6883700	BM;GU;HT;JH;JQH;KL;LWH;LP;MS;MZ;NJ;RC;SZL;TC	LOC110257570;LOC110257613;LOC110257586;LOC110257587;TAS2R41;TAS2R60;LOC110257513;EPHA1;ZYX;LOC102166231
18	29	6928789	7014892	MS	CLCN1;CASP2;TMEM139;GSTK1;LOC106508196
18	32	7391549	7458998	KL	EPHB6;LOC100621559;LOC102167789;PRSS2;LOC110257566
18	38	8190336	8297293	HT;MS	LOC100513188;WEE2;KIAA1147;AGK
18	39	8321190	8396815	KL	AGK
18	42	8641406	8739321	HT	TMEM178B
18	45	9231181	9360067	KL	DENND2A;MKRN1
18	49	9896923	9969211	MZ	HIPK2;LOC110257510
18	60	12121347	12173990	JH	DGKI;LOC110257584
18	69	13530549	13657749	JH;LWH;NJ;RC	FAM180A;LOC106506763;SLC13A4
18	77	15196675	15331337	GU;GX;KL;TC	EXOC4
18	79	15547573	15612669	GX;MS;SZL	EXOC4
18	99	20759850	20961153	LWH	LOC110257623;ZNF800;LOC110257524;LOC110257597;GRM8
18	106	21830529	21881292	KL
18	115	23902757	23980984	GU;SZL	IQUB
18	132	26735370	27292649	MZ	LOC110257538
18	136	28382715	28590941	KL	CTTNBP2
18	144	29738685	29838623	JH
18	150	31022149	31215547	LP	LOC106506806;MDFIC
18	151	31258601	31698597	HT	FOXP2
18	153	32126200	32430704	LWH	LOC102164930
18	157	33259882	33424151	GU	ZNF277;DOCK4
18	158	33472670	33544197	JH	DOCK4
18	159	33581641	33640371	RC	DOCK4
18	160	33674692	33770652	JH	DOCK4
18	165	34620480	34789701	GU;GX;MS;RC	IMMP2L
18	209	43120672	43242610	NJ	PRR15;CHN2
18	219	44627583	44686926	NJ	JAZF1;LOC110257624
18	250	50399735	50558506	TC	CCM2;LOC110257600;LOC100739791;MYO1G;LOC106506854;PURB;LOC100512448
1	1	49384	239523	NJ	FAM120B;DLL1;LOC110259813
1	3	381075	455095	JQH	LOC110259815;LOC110259816
1	4	477400	569752	GX;JH;JQH;MZ;SZL	ERMARD;TCTE3;PHF10
1	5	608509	712417	JH	WDR27
1	8	946449	1089823	GX;HT;RC	MIR9815
1	9	1110091	1208216	RC	SMOC2
1	10	1222594	1373121	MZ	SMOC2
1	12	1497071	1638138	JH	FRMD1;KIF25;AFDN
1	16	2046775	2139822	GU;GX;KL;SZL	FGFR1OP;LOC102157461
1	20	2519551	2669976	SZL	RPS6KA2;MPC1;SFT2D1;PRR18;LOC102157949
1	25	3331085	3421117	GX;JQH	PDE10A;C1H6orf118
1	28	3775595	3876382	HT
1	32	4467696	4601793	JQH;MS
1	39	5474620	5565075	GU;JH;MS;NJ
1	51	7222464	7315485	HT;JH	SLC22A2;LOC102165795
1	52	7352295	7492224	GX;JQH;LWH;LP;MS;SZL	SLC22A1;IGF2R;LOC102166961
1	58	8177382	8300592	GU;NJ;RC;SZL	LOC106508799;LOC106508800;TAGAP;RSPH3
1	65	9041869	9066284	JQH	SYNJ2
1	73	9975589	10036902	BM;GX;HT;JH;JQH;KL;MS;MZ;NJ;RC;SZL;TC	ARID1B
1	74	10078498	10139216	SZL	ARID1B
1	76	10326553	10410748	GX
1	78	10551670	10646136	JQH;SZL
1	94	13108381	13248833	BM;JH;JQH;LWH;MS;NJ;RC
1	96	13465641	13583706	MS	FBXO5
1	98	13683529	13845973	LWH;SZL	SYNE1
1	106	14958478	15040268	BM;HT	AKAP12
1	112	15653652	15746522	LP;MS;NJ
1	113	15747889	15817171	MS	IYD;LOC106508815
1	117	16335513	16498257	BM	KATNA1;GINM1;PPIL4;ZC3H12D;LOC110259956
1	120	16858089	16960586	SZL	UST
1	122	17228696	17318263	MZ	LOC110259965;SASH1
1	158	23437866	23632721	GX
1	164	24499758	24807515	JQH;LP	LOC110259987
1	166	25229520	25414977	JQH;MS	TXLNB;HECA
1	191	28493573	28568253	KL	AHI1
1	212	31284146	31378854	LWH;NJ	MOXD1
1	216	31784414	31868855	SZL	ENPP1;ENPP3
1	217	31884853	32046455	JH	ENPP3;MED23;ARG1;LOC106508846
1	219	32179678	32285547	GX;JH	AKAP7;LOC106508847
1	230	33819184	33981717	GX;JH	LAMA2
1	237	35202142	35294459	KL	PTPRK
1	239	35369661	35622406	SZL	THEMIS;LOC110259407;LOC100511607
1	249	37520655	37606197	JH
1	257	38953960	39131186	LP	NKAIN2;LOC106508857
1	285	44327013	44473360	LWH;LP	DCBLD1;ROS1
1	286	44498050	44640013	LP	ROS1;LOC110260270;VGLL2
1	287	44655399	44756605	GX
1	295	46054929	46205423	JH	EYS
1	297	46411432	46578307	JH;NJ;RC	EYS
1	304	47628202	47757465	TC
1	306	47989072	48091914	GX
1	337	53352202	53460876	GX;SZL;TC	CEP162
1	346	54927895	55147602	JQH;MS	LOC102160378
1	347	55164652	55289358	BM;TC	LOC102160378
1	348	55332930	55422121	KL	HTR1E
1	349	55508391	55613197	GU	CGA
1	350	55627922	55738309	GU;JQH;KL	ZNF292;GJB7
1	351	55782264	55906465	KL	C1H6orf163;LOC110260320;CFAP206;SLC35A1
1	352	55927337	56072391	KL	RARS2;ORC3;AKIRIN2
1	354	56281375	56352803	GU	TRNAE
1	355	56374284	56491304	GU	SPACA1;CNR1
1	356	56500036	56635351	JQH
1	358	57004290	57170668	BM;HT;NJ	RNGTT;LOC110260329;PNRC1;SRSF12
1	361	57569843	57628837	GX	ANKRD6
1	362	57647091	57759396	JQH	ANKRD6;LYRM2;MDN1
1	368	58446382	58544570	GX;KL;LP	LOC102157779;MAP3K7
1	380	60574846	60705962	GU
1	381	60726592	60912826	GU;GX;LWH	EPHA7
1	384	61400438	61485662	SZL
1	386	61885245	62019786	GX
1	389	62583607	62729081	GU;HT;JQH;LWH;NJ;RC;TC	LOC110260379
1	390	62759784	62986317	GU	MANEA
1	393	63431796	63566792	GU;LWH;NJ
1	394	63659775	63773754	GU;KL	UFL1;FHL5
1	402	65711728	65814755	JQH;MZ	LOC106508906
1	406	66294798	66475147	GX	FAXC;COQ3;PNISR;USP45;TSTD3;CCNC
1	408	66709510	66857466	GU	MCHR2
1	412	67389397	67523140	JQH	ASCC3
1	413	67564675	67695374	GX;JQH;MZ;SZL	ASCC3;LOC110260404
1	421	69217808	69377677	SZL
1	422	69396467	69551184	GX;HT;JH;NJ;RC;TC
1	423	69582940	69863371	GX;HT
1	424	69951961	70099940	MZ
1	425	70136165	70338072	GU
1	429	71430571	71563587	GU	PREP
1	432	71879005	72060024	SZL	PREP
1	437	72898058	73057549	MZ
1	438	73075452	73216720	MZ	LOC100519934;LOC100521350;C1H6orf203;BEND3
1	448	74943431	75080111	GU;GX;HT;JQH;KL;LWH;MZ;RC	ARMC2;LOC110260564;SESN1
1	449	75122271	75246144	MZ	SESN1;LOC106508918;CEP57L1;C1H6orf183
1	450	75283883	75362990	LWH	C1H6orf183;LOC110260563
1	452	75598401	75711198	KL;MZ	AK9;FIG4
1	456	76397222	76536235	NJ	DDO;SLC22A16;LOC110260565
1	462	77673521	77842769	MZ	FYN;LOC102158093
1	465	78274730	78629842	SZL	RFPL4B;LOC102159376
1	466	78649724	78803678	GX;MZ;SZL
1	472	80588387	80772877	BM
1	478	81766931	81866432	MZ	NT5DC1;COL10A1
1	480	82016483	82215872	MZ	DSE;FAM26F;TRAPPC3L;FAM26E;FAM26D;RWDD1;LOC102162764
1	483	82768020	82895619	MZ	ME1
1	485	83061898	83153780	JH;MZ	DOPEY1;UBE3D
1	486	83233838	83308797	LWH;SZL	UBE3D
1	489	84117145	84376735	GX;JH;KL;TC
1	490	84451108	84639355	MZ	FAM46A
1	493	85250669	85410966	GU;NJ
1	502	87064287	87182799	GX;JQH;LP;NJ;RC;SZL	PHIP
1	504	87529273	87685694	BM	LOC110260728
1	509	88797366	88956268	JQH;LP;NJ;RC;TC
1	510	88983892	89108311	BM;GX;HT;JQH;KL;LWH;LP;MS;MZ;NJ;RC;TC
1	521	91363490	91471027	SZL
1	526	93418457	94225166	BM;GX;HT;JH;JQH;LWH;LP;MS
1	527	94245906	94320711	GX;JQH;LP	SETBP1
1	542	96683676	96759885	GU	HDHD2;IER3IP1
1	543	96935550	97027168	GU;JQH;LWH
1	545	97196439	97310870	KL
1	546	97316170	97594824	KL	SMAD2
1	548	97757219	97861897	MZ	ZBTB7C
1	549	97890433	97979405	HT	ZBTB7C
1	557	99626772	99908988	HT	MYO5B;CFAP53;MBD1
1	559	100161823	100367368	KL	MAPK4;LOC110260876;MRO
1	560	100400568	100613031	HT;MZ	ME2;ELAC1;SMAD4;LOC102159046
1	563	101841312	101993816	SZL	DCC
1	567	102981316	103118451	BM;GX;MS	DCC
1	576	105560407	105696297	NJ;SZL
1	593	110311245	110446003	SZL
1	632	123133058	123329539	JH	FBN1
1	637	123943344	124093029	GX;TC	SEMA6D
1	638	124118900	124296723	GX;TC	SEMA6D
1	640	124662652	124776910	LWH
1	653	127890280	128087895	LP;SZL;TC	PPIP5K1;MAP1A;MIR2366;LOC100736659;TP53BP1;TUBGCP4;ZSCAN29
1	656	128983841	129108698	LWH	CAPN3;LOC110261287;GANC;LOC110256586;TMEM87A
1	672	132175006	132440220	RC	LOC102162931;LOC110261468
1	673	132481475	132616858	TC	LOC110261468;LOC110261467;LOC110261470
1	678	134125239	134540870	JQH;LWH;MS	MEIS2;LOC110261471;C1H15orf41;LOC110261472
1	684	137008027	137430730	HT;JQH;LP;NJ;TC	FMN1;FAM169B;PGPEP1L;IGF1R
1	685	137459933	137926986	TC	IGF1R;SYNM;TTC23
1	687	138596841	138798004	JH	ADAMTS17
1	693	139847856	139965223	JQH	GABRG3
1	697	140389448	140614857	LP;MS	GABRG3;GABRA5;GABRB3
1	699	140899934	141068209	LP	GABRB3
1	701	141439889	141582679	JQH;MS;SZL	ATP10A;LOC110261522
1	702	141588390	141691193	TC	ATP10A
1	707	143601307	143733258	GX	LOC110261527;LOC106509043;TRPM1
1	726	147654193	147897077	LWH;SZL	MBP;ZNF236;LOC102160197;LOC106509046;LOC102168188
1	728	148178063	148452203	GX;JH;JQH;LP
1	739	150877078	150998139	GX;JQH;MZ;SZL;TC	LOC102158634;CBLN2
1	749	154656174	154822561	GU;GX;JH;NJ
1	750	154874516	155015630	GX;SZL	LOC110261617;DSEL;LOC106509055
1	752	155462235	155679186	GX;JH;LP;MS;MZ;NJ;SZL;TC	CDH19
1	753	155713656	155986286	GX;MZ;TC	CDH19
1	756	156888212	157348857	GX
1	763	159363349	159619891	JH;LP	PIGN;RNF152
1	767	160513631	160903291	NJ	LOC110261667;MC4R
1	772	161804920	162057517	JQH;LWH;LP	LOC100627702;ZNF532
1	774	162242993	162418238	GX;HT;LP;SZL	ALPK2;MIR122;NEDD4L
1	777	163220334	163382446	MZ	CLPX;LOC106506879;CILP;PARP16;IGDCC3
1	792	166679949	166905717	BM	ANP32A;SPESP1;NOX5
1	793	166924053	167123151	BM;GU;MS;TC	LOC102161781;GLCE
1	794	167151252	167267558	BM	PAQR5;KIF23
1	800	167989461	168118603	BM;JQH;MS	LOC110261998
1	812	171375234	171532789	KL;SZL;TC	LOC110262063;LOC110257009
1	813	171545925	171955657	JH;LP;TC	LOC110257009;LOC106509094;LOC110262065;LOC110262077;LRFN5
1	815	172202294	172286374	JH;JQH;NJ;RC;SZL;TC
1	819	173526704	173838073	SZL;TC
1	822	174291087	174404774	MS;SZL;TC	LOC110257011
1	827	175817407	176175612	BM;GX;HT;JQH;LWH;LP;MS;MZ;RC;TC	LOC106506887;LOC110262095
1	836	178900127	179032943	GX;JQH	LOC102164199
1	842	180612573	180740208	LP	NIN;ABHD12B;PYGL;LOC106509104;TRIM9
1	854	183364305	183673994	JH;NJ;SZL	LOC110262205;BMP4;LOC102167290
1	855	183697613	183924206	MS	LOC102167290;CDKN3;CNIH1;GMFB;CGRRF1;SAMD4A
1	858	184262075	184465493	GX	GCH1;WDHD1;SOCS4;LOC110262208;LOC110262207;MAPK1IP1L
1	861	184974708	185103388	BM;LP;TC	KTN1;LOC102160535
1	870	186716922	187027319	GX	SLC35F4
1	877	188839895	189012475	HT	RTN1;LOC100622535
1	879	189658211	189869729	GX;HT;SZL	SIX4;MNAT1
1	880	189962474	190103417	GX;JH;SZL;TC	SLC38A6
1	897	194087629	194303964	JH	SYNE2
1	898	194450043	194742079	GX;HT;LP;SZL;TC	WDR89;PPP2R5E;GPHB5
1	899	194843960	195083494	JQH;LP;SZL;TC	KCNH5
1	900	195097140	195446092	SZL	KCNH5
1	905	197374641	197608882	BM;RC;SZL;TC
1	909	198376963	198636441	JH;LWH
1	910	198741212	199181627	MS	ELAVL2;LOC106506935
1	921	203392584	203632016	NJ	ACER2;RPS6;DENND4C
1	938	207493323	207583837	GX	LOC106507234;FREM1
1	957	214125503	214286261	LWH;TC
1	964	215658011	216100961	BM;LWH	GLDC;UHRF2;TPD52L3;IL33;TRNAG
1	965	216177101	216311606	BM;LWH;MS	KIAA2026;MLANA
1	968	216653518	216723866	JQH;LP	CD274;PLGRKT
1	983	220092583	220332853	SZL
1	993	222258275	222407690	JQH	PIP5K1B
1	1009	225044666	225185501	GX	LOC110255687;LOC110255688;ABHD17B
1	1010	225220018	225410832	GU	C1H9orf85;C1H9orf57
1	1022	227896488	228174388	SZL	TRPM6;C1H9orf40;CARNMT1;LOC106507622;NMRK1;OSTF1
1	1023	228213438	228431409	SZL
1	1032	230067988	230224659	JH	VPS13A
1	1035	230565675	230710745	SZL	GNAQ
1	1039	231301794	231615656	HT
1	1047	233217700	233463647	GU	LOC102163669
1	1052	234392232	234538395	LWH	SPATA31D1
1	1061	236975208	237132096	GX;JQH	CLTA;LOC110255880;GNE;RNF38
1	1063	237542626	237616249	RC	PAX5
1	1064	237673043	237831408	LP;TC	PAX5;ZCCHC7
1	1069	238431986	238518057	BM	FRMPD1;TRMT10B
1	1087	240926872	241038711	JH	ALG2;SEC61B
1	1096	243354397	243433857	JH;LP;MS	GRIN3A
1	1108	246742774	247074754	GX;HT;NJ;SZL	SLC44A1;FSD1L;FKTN;LOC100522117;TAL2;TMEM38B
1	1109	247124722	247270138	SZL	LOC110256021
1	1124	249645431	249769963	BM;HT;JQH
1	1131	250646190	250680237	NJ
1	1132	250737499	250856557	GX	PALM2
1	1143	252166930	252268019	JH;LP	LOC100156374;KIAA0368
1	1146	252719824	252808533	JQH;MS;TC
1	1147	252824017	252918477	SZL	SUSD1
1	1150	253174399	253354473	NJ;RC;TC	HSDL2;KIAA1958
1	1159	254591044	254676724	KL;TC	ZNF618
1	1164	255204380	255387189	GU;JQH;MS;SZL	TEX48;TNFSF15
1	1173	256749135	256830166	SZL	PAPPA;ASTN2
1	1177	257238787	257416562	GX	ASTN2
1	1193	259854591	260166620	GX;HT
1	1199	260944137	261034892	BM;TC	TRAF1;C5
1	1200	261060290	261196617	JH;MS;SZL	C5;CNTRL
1	1202	261416681	261632804	GX;SZL	LOC100156618;GGTA1P
1	1203	261729938	261755958	KL	DAB2IP
1	1207	262354449	262469788	GU;MZ	RBM18;MRRF;LOC106507054;PTGS1
1	1208	262523143	262613670	MZ	LOC100157704
1	1210	263255565	263682954	MZ	LOC110259694;LOC110259697;LOC110257110;LOC110259699;LOC110257111;LOC110257114;LOC110259704;LOC110257118;LOC396787;LOC110257124
1	1211	263696890	263779844	GU;KL;MZ	LOC110257124;LOC100626932;LOC100737820;PDCL;LOC110259713;RC3H2
1	1212	263806904	264148357	HT;KL;MZ	RC3H2;ZBTB6;ZBTB26;RABGAP1;GPR21;LOC110256903;STRBP
1	1214	264309057	264540384	BM;GU;MS;MZ	DENND1A
1	1215	264575160	264839170	BM;GU;KL;MZ	DENND1A
1	1216	264877169	264983987	BM;GU;HT;MZ	LHX2
1	1217	265007559	265119152	GU;KL;MZ	NEK6
1	1218	265179997	265619998	GU	PSMB7;ADGRD2;NR5A1;NR6A1;LOC110256222;MIR181A;MIR181B;OLFML2A
1	1219	265655816	265774499	GU;KL;MZ	GOLGA1;SCAI
1	1220	265851809	266072928	KL;MZ	SCAI;PPP6C;RABEPK;HSPA5;GAPVD1
1	1221	266074469	266608847	GU;HT	LOC106507123;MAPKAP1;PBX3
1	1222	266639949	266794956	GU	LOC106507150
1	1223	266809993	266983727	GU;GX	LOC110256245;MVB12B
1	1226	267238120	267421685	LP	LMX1B;ZBTB43
1	1247	270382937	270461314	MS;SZL	HMCN2
1	1253	271184444	271211666	MS	NUP214
2	4	1318445	1925850	HT	MRPL23;LOC110259183;LOC110259218;LOC110259219;IGF2;INS;TH;ASCL2;TSPAN32;LOC110259220;CD81;TSSC4;TRPM5;KCNQ1;LOC110259223
2	18	5045243	5189397	GX	AIP;LOC102167294;TMEM134;CABP4;GPR152;CORO1B;PTPRCAP;RPS6KB2;CARNS1;TBC1D10C;PPP1CA;RAD9A;CLCF1;LOC110259234;POLD4;SSH3
2	24	6299949	6511747	GX;JQH;KL	GAL3ST3;CATSPER1;CST6;LOC106509306;BANF1;EIF1AD;SART1;TSGA10IP;DRAP1;C2H11orf68;FOSL1;CCDC85B;FIBP;CTSW;EFEMP2;MUS81;CFL1;SNX32;LOC100511545
2	27	6774200	6884144	JH;JQH;NJ;TC	LOC102163816;LOC100513133;FRMD8;SLC25A45;TIGD3;DPF2
2	33	7589272	7680580	TC	SLC22A11
2	42	9167873	9252507	GX;HT;JH	EEF1G;AHNAK
2	43	9288562	9435996	JH	SCGB1A1;LOC106509330;ASRGL1;PHEROC;SCGB1D1;INCENP
2	48	10135131	10192244	GU;LP;MZ	TMEM138;LOC100519643;TKFC;LOC106509335;DDB1
2	54	11057550	11177938	SZL	MS4A13;MS4A12
2	58	11668793	11716316	GX;JQH	GIF;MRPL16;STX3
2	66	12984981	13042380	JH	LOC110259547;LDHB;LOC100519351
2	69	13307467	13392881	JQH	LOC100514563;SERPING1;TRNAM;UBE2L6;SMTNL1
2	76	15189312	15317051	GU;GX;KL	PSMC3;SLC39A13;SPI1;MYBPC3;MADD;NR1H3
2	77	15334291	15445925	GU;JH;KL;LP;MZ;NJ;RC	NR1H3;ACP2;DDB2;PACSIN3;ARFGAP2;C2H11orf49
2	80	16404029	16610088	TC	PHF21A;LARGE2;PEX16;MAPK8IP1;C2H11orf94;CRY2
2	81	16614288	16755191	HT;JQH;SZL;TC	CRY2;SLC35C1
2	101	19831531	20016598	LWH
2	110	21669969	21886916	LP;SZL;TC
2	135	25749441	25849239	HT;KL;LP	SLC1A2;CD44
2	136	25854741	25903185	GU	CD44
2	148	28455008	28557899	MS	WT1;LOC102162727;LOC100737821
2	153	29443151	29678046	MZ	LOC100517025
2	162	31286555	31467233	GU;MS
2	164	31830288	32106515	BM;JQH	METTL15
2	165	32169780	32394198	TC	METTL15;KIF18A
2	173	33953639	34055241	NJ	ANO3
2	180	35794141	36053951	TC
2	189	37945462	38128487	HT;MS	NELL1
2	211	41319835	41378071	SZL	SERGEF;LOC106509404;KCNC1
2	224	43946096	44147014	BM;KL;MS;NJ;RC	INSC;CALCB;CRSP3
2	227	44841331	45084175	BM;JQH	RRAS2;SPON1
2	229	45437017	45621156	MS	FAR1
2	237	47166908	47326960	SZL	MICAL2;LOC102160616
2	239	47692123	47819883	NJ
2	241	47997430	48232765	JQH	GALNT18
2	251	54394882	55466547	LWH	LOC110259744;LOC110259747;LOC110259594;LOC110259595;LOC110259596;LOC110259748;LOC100620594;LOC100620490;LOC110259598;LOC100523426;LOC100523232;LOC100523049;LOC110259749;LOC110259750;LOC110259600;LOC110259751;LOC100521607;LOC100521433;LOC100522664;LOC100627324;LOC100627234
2	263	62588095	64046165	BM;HT;KL;LWH	LOC106508313;SLC1A6;LOC100736663;LOC100523890;LOC100523171;LOC110259621;LOC100520481;LOC100520124;LOC110259622;LOC110259623;LOC100512890;LOC110259755;LOC100511247;LOC110259626;LOC110259627;LOC110259628;LOC110259331;LOC100525034;LOC102167841;LOC100525562;LOC100525388;LOC100523591;LOC100522853;LOC106504264;LOC100620209;LOC100521949;LOC110259629;LOC100521773;LOC100739286;LOC100521605;LOC100739405;LO…
2	266	65414008	65666678	KL	CACNA1A
2	274	69124103	69788796	KL	LOC100526209;ICAM3;TYK2;CDC37;LOC110259341;PDE4A;KEAP1;S1PR5;ATG4D;KRI1;CDKN2D;AP1M2;SLC44A2;ILF3;QTRT1;DNM2;MIR199A;TMED1;C2H19orf38;CARM1;YIPF2;TIMM29;LOC110259342;SMARCA4
2	276	71338592	71815546	JQH	EVI5L;CD209;CLEC4G;FCER2;TRAPPC5;PCP2;MCEMP1;RETN;STXBP2;PET100;XAB2;CAMSAP3;PNPLA6;MCOLN1;ZNF358;TEX45;PEX11G;ARHGEF18;INSR
2	279	73920995	74152932	KL	UHRF1;ARRDC5;PLIN3;TICAM1;FEM1A;LOC100624940;TRNAG;DPP9
2	280	74335625	74851906	BM;KL	HDGFL2;UBXN6;CHAF1A;SH3GL1;LOC106509455;MPND;STAP2;FSD1;TMIGD2;SHD;CCDC94;EBI3;ANKRD24;SIRT6;CREB3L3;MAP2K2;LOC110259362;ZBTB7A;LOC110259661;PIAS4;EEF2;DAPK3;NMRK2;ATCAY;LOC106509459;ZFR2
2	289	80086005	80261796	JQH	COL23A1;PHYKPL;HNRNPAB;NHP2;RMND5B;N4BP3
2	304	84009622	84091040	GX
2	314	85954906	86053645	JQH	ZBED3;PDE8B
2	326	87778570	87842255	LWH;RC	ARSB;LOC110259405;DMGDH
2	331	88399980	88557780	BM;GX;JH;JQH;MZ;TC	CMYA5
2	332	88585678	88663744	GX;JQH;MZ	LOC106509485
2	335	88974736	89103520	JH	SERINC5;SPZ1;ZFYVE16
2	348	91685561	91800116	GX	VCAN
2	353	93018302	93633943	LWH;SZL	LOC110259771
2	366	97221307	97375240	KL	LOC110259422
2	370	98099075	98306955	SZL	ADGRV1;LOC110259685;LOC106508521
2	374	98993409	99225599	SZL	LOC110259423
2	376	99533195	99680211	GU;GX;MZ	LOC102157568
2	378	99940238	100066503	NJ
2	383	101081730	101494035	GX;JQH;LP;MS;RC;SZL	KIAA0825;LOC110259689;SLF1;LOC110259424;MCTP1;LOC110259425
2	393	103480562	103593613	BM;LP	LOC110259692;ERAP2;LNPEP
2	399	104789636	105086211	JQH	LOC106509506;LOC102162145;RGMB;LOC106509507
2	411	107430062	107529592	JH;LWH
2	413	107703784	107889586	NJ	LOC106509513;SLCO4C1;LOC110255325
2	416	108283168	108513092	JH	PAM
2	424	110522109	110914178	JQH;KL;RC;SZL	LOC110259433
2	434	113119032	113265481	JH	FBXL17
2	435	113288677	113406782	GU	FBXL17
2	442	114497151	114613136	RC	PJA2
2	443	114622803	114872928	JH;LWH	PJA2;MAN2A1
2	445	115149179	115286286	MZ	TMEM232
2	446	115378652	115479047	GX;JH;KL;MZ	TMEM232
2	448	115928254	116128462	GU;HT;JH;KL;LWH;MS;MZ;NJ;RC;SZL	CAMK4
2	463	118245253	118440949	GU;GX;HT;JH;MS;SZL	KCNN2
2	467	118859271	118954474	NJ;RC	KCNN2
2	469	119212954	119328173	KL	LOC110259442;TRIM36
2	472	119634531	119739129	BM;LWH;MS	LOC110259445;FEM1C
2	478	120581732	120666216	HT	SEMA6A;LOC102165671
2	481	121063965	121140488	SZL	LOC106509534
2	483	121326566	121494357	BM;JQH;LP	LOC106509534
2	496	123535433	123600292	JQH;KL;LWH;NJ;RC;SZL
2	498	123869366	124059680	GX;TC
2	501	124568506	124809806	MS	LOC100524732
2	502	124836847	125211460	LWH
2	509	126792634	126945842	JH	CEP120
2	514	127889790	128014156	BM;SZL
2	517	128278998	128463417	GX;RC	LOC106509541;LOC102158243
2	520	128998295	129237068	BM;GX;HT;MZ	LOC102158243
2	527	130000597	130107187	KL	MARCH3;LOC102161210;C2H5orf63
2	542	132424131	132541272	MS	KIAA1024L;LOC106509556;LOC110259474;CHSY3
2	543	132546682	132669938	JQH;KL	CHSY3
2	544	132695092	132762975	RC	CHSY3
2	545	132867691	132970277	LWH;NJ	LOC110259475
2	554	134585623	134646977	GX;NJ	P4HA2;SLC22A4;LOC102157444
2	555	134662780	134792962	LP;NJ;TC	SLC22A5;LOC102157791;LOC110259703;IRF1
2	556	134810478	134975192	GX;MS	SLC22A5;IL5;RAD50;KIF3A;IL13
2	557	135005920	135112289	JH	KIF3A;CCNI2;SEPT8;LOC106509563
2	580	137670952	137818944	HT;NJ;TC	TIFAB;NEUROG1;CXCL14
2	586	138522114	138611465	GX	LOC110259493
2	596	139630262	139877860	BM;GU;HT;JQH;MS;MZ;RC	KLHL3;MIR874;HNRNPA0;LOC100517462;LOC106509573
2	598	140095053	140212006	BM;HT	LOC102167109;WNT8A;NME5;LOC110255186;BRD8;KIF20A;CDC23
2	603	140946764	141298178	GX	SIL1;MATR3;PAIP2;SLC23A1;LOC110259503;MZB1;PROB1;SPATA24;DNAJC18
2	608	142674548	142746918	GX	LOC100621701;PCDHA11;LOC102165434;LOC100521438
2	632	146205931	146327991	BM;NJ
2	633	146349763	146596832	JQH
2	635	146788662	147039080	GX;JH
2	646	148016840	148102309	SZL	PPP2R2B
2	671	151064112	151172290	SZL	HMGXB3;LOC110259155;CSF1R;PDGFRB
2	672	151206576	151328030	MS;RC;SZL	CDX1;SLC6A7;LOC110259540;LOC102162290;CAMK2A
3	19	5011555	5179146	JQH;SZL	USP42;EIF2AK1;ANKRD61;AIMP2;PMS2;LOC100516852
3	28	6243230	6495272	HT;NJ	LOC102160349;LOC110259851;ARPC1A;ARPC1B;PDAP1;BUD31;PTCD1;CPSF4;ATP5J2;LOC100522670;TRNAW;MIR9796;LOC106509641;ZKSCAN5;LOC102167796;ZNF789;FAM200A
3	40	9555878	9634845	HT	CUX1;LOC110259890
3	44	10406885	10456806	KL;MZ	HIP1
3	45	10474488	10569566	KL	HIP1
3	61	12772906	12901386	JH
3	71	14515470	14622489	JQH	AUTS2
3	72	14648185	14747781	LWH	AUTS2
3	74	14860711	14977162	JQH
3	75	14992005	15128655	LWH	GALNT17
3	76	15141853	15286438	MZ	GALNT17
3	81	16009819	16240295	BM	TYW1;SBDS
3	87	17362365	17596126	MS	KAT8;BCKDK;VKORC1;PRSS53;ZNF646;ZNF668;STX4;LOC102167315;STX1B;HSD3B7;SETD1A;ORAI3;FBXL19;LOC100736868;LOC100736818;BCL7C
3	89	18059444	18278529	GX;HT;JH;NJ;SZL	MVP;CDIPT;LOC100622642;SEZ6L2;ASPHD1;KCTD13;TMEM219;TAOK2;HIRIP3;INO80E;DOC2A;C3H16orf92;FAM57B;LOC110260083;LOC110260082;ALDOA;PPP4C;TBX6;YPEL3
3	94	19133175	19245401	JQH;LP	GSG1L;KIAA0556
3	96	19421089	19598107	GX;MZ	GTF3C1;IL21R;IL4R
3	100	20211255	20262441	SZL;TC
3	106	20859502	20982326	NJ	HS3ST4
3	109	21310883	21502507	LP	LOC102163064;ZKSCAN2;AQP8
3	114	22286727	22575943	TC	PRKCB;CHP2;ERN2;PLK1;DCTN5
3	119	23226568	23434100	GX;LP;MZ;NJ;TC	HS3ST2;LOC106507358
3	125	24070234	24365350	GX;LP;MZ;TC	VWA3A;C3H16orf52;PDZD9;LOC100524613;LOC100524794;LOC102163149
3	128	24942780	25072734	LP;NJ	DNAH3
3	135	25929788	25981314	NJ	IQCK
3	136	26019955	26143054	JQH	IQCK;KNOP1;C3H16orf62
3	156	28984095	29166920	GU;JH	LOC110259929;MKL2
3	170	31008547	31187440	NJ	SNX29;LOC100739121;TNFRSF17
3	186	34324852	34485760	JH;MZ;RC;SZL
3	193	35580706	35775046	SZL	RBFOX1
3	194	35867352	36083064	JH;JQH;MS;SZL	RBFOX1
3	212	45790608	45940448	SZL	GPAT2;LOC100522130;KCNIP3
3	216	46864677	46962784	JH;LP	NCAPH;ITPRIPL1;LOC110259970;SNRNP200;CIAO1
3	217	46990971	47160410	JH;SZL	TMEM127;STARD7;DUSP2;ASTL;SH3RF3
3	222	47708290	48011582	JH	GCC2;LOC100623441;LOC100624389;LOC100623541;LOC100623656;SLC5A7
3	224	48187154	48323382	NJ;RC
3	227	48709307	48883389	GU;LP;MS	ST6GAL2;TRNAS;UXS1
3	231	49468704	49579482	HT;JQH;LP;MS	LOC100625214;TGFBRAP1;GPR45
3	235	50712106	50822015	HT
3	239	51768737	52266739	SZL	IL18RAP;IL18R1;IL1RL1;IL1RL2;IL1R1
3	244	53404921	53530061	JQH	NPAS2;LOC102161983
3	248	54225407	54360383	JQH;MS;SZL	AFF3
3	254	55382619	55484884	KL	KIAA1211L
3	255	55507490	55704682	BM;KL	LOC102164468;LOC110259978;MGAT4A;UNC50;LOC100524554
3	257	56175124	56257424	BM
3	258	56257683	56358467	KL	TMEM131
3	260	56549041	56679303	KL	LOC102167341;ACTR1B;COX5B;FAM178B
3	264	57562411	57611663	BM	FOXI3
3	265	57614641	57840432	BM	THNSL2
3	267	58046599	58094947	BM;HT;MZ	RMND5A
3	269	58468738	58640294	BM;GU;HT;JQH;SZL	REEP1;MRPL35;IMMT;PTCD3
3	270	58684666	58757482	MZ	POLR1A
3	274	59477841	59589287	KL;SZL
3	278	59975222	60086967	KL	DNAH6
3	283	60930011	61085303	BM
3	284	61181167	61345209	SZL
3	285	61480693	61681417	JH;KL
3	290	63023086	63221619	BM;GU;HT;MS	CTNNA2
3	296	63968360	64073664	SZL	CTNNA2
3	297	64145790	64236538	MZ	CTNNA2
3	299	64540227	64727430	GU;MZ	LOC110260137;LOC106509773
3	301	64929138	65072515	KL
3	302	65116485	65297580	KL
3	304	65686642	66346684	LWH	LRRTM4
3	305	66364078	66636195	LWH	LRRTM4
3	311	68104304	68274297	LWH	POLE4;HK2
3	321	70404960	70669392	LWH	EXOC6B;LOC100521659
3	324	71042582	71118274	LWH	DYSF
3	325	71124411	71511123	BM;HT;JQH	DYSF;ZNF638;PAIP2B;NAGK
3	328	72008222	72184364	BM;MZ	TGFA;LOC110260138
3	329	72523221	72607143	GU	ASPRV1;MXD1;SNRNP27;GMCL1
3	333	73416587	73715064	LP;MS;NJ	GKN1;GKN2;GKN3;BMP10;ARHGAP25;PROKR1;LOC110259994
3	336	74310338	74471291	GX;JQH;KL;MS;TC
3	345	76339208	76572996	JH	LOC110260139;SPRED2
3	347	76962827	77104362	HT	SLC1A4
3	359	81424838	81625431	GX
3	362	82703425	83053720	GX;HT;JQH;MS;MZ;NJ;RC	LOC102159571
3	365	84210980	84652362	NJ	LOC110260098;LOC110260099;LOC110260100
3	371	85992139	86239664	JH	RPS27A;CLHC1;LOC110260013;RTN4
3	384	90244878	90580151	JH;JQH;MZ	NRXN1
3	388	91886643	91988463	JH	LHCGR
3	395	93828846	94084767	GU;GX;LWH;RC;SZL	SOCS5;CRIPT;PIGF;RHOQ;ATP6V1E2;TMEM247;LOC110260021
3	407	96637923	96826792	BM;NJ;RC;TC	ABCG5;DYNC2LI1;PLEKHH2;C1GALT1C1L
3	409	97020788	97164054	SZL	THADA
3	418	98803755	98908317	LWH	LOC102165712
3	420	99312260	99411270	SZL
3	444	104357239	104762099	HT	LOC106509856
3	459	107380736	107499025	LWH;LP	NLRC4;SLC30A6;SPAST
3	471	109912727	110028651	LP	ALK
3	486	112344914	112448300	GX;NJ	KCNK3;CIB4;LOC102157447
3	510	117393090	117631878	GX;MS	LOC110260050;LOC102168156;LDAH;GDF7;LOC102157748;HS1BP3
3	527	120950985	121102818	HT	FAM49A
3	533	122061473	122208305	SZL	NBAS
3	541	123138895	123242350	JQH	LOC110260148
3	550	124631977	124814868	HT;JH;JQH;NJ;RC	LOC106509907
3	558	125831785	125964244	SZL	NOL10
3	565	127107418	127199174	JQH
3	567	127438077	127529210	JH;JQH;LP	KIDINS220;ID2;LOC106509912;LOC102160712
3	588	131573158	131818058	SZL
3	590	131996164	132064992	GX;MZ;RC;SZL	MYT1L
4	1	65339	207386	MS	LOC100621388;ZNF34;RPL8;LOC110260418;ZNF7;COMMD5;LOC102158405;ZNF251;ARHGAP39
4	10	2326320	2524589	JQH	MROH5;PTP4A3;GPR20;SLC45A4
4	12	2695092	2827605	SZL	PTK2
4	18	3592203	3731586	RC	KCNK9;LOC110260211
4	21	4203849	4298000	MS;SZL	COL22A1
4	24	4535585	4640591	BM;GX;MS;TC	FAM135B;LOC102165812
4	30	5395316	5503851	KL;LP
4	33	5944688	6006195	JQH
4	47	7852855	7938481	NJ	ST3GAL1
4	50	8287696	8439633	JH	TG;LOC102161303;PHF20L1
4	89	14212855	14321604	LP	TRIB1
4	98	15470781	15486515	BM;HT;LWH	FER1L6
4	99	15494502	15616549	JQH	FER1L6
4	100	15628328	15662744	NJ	FAM91A1
4	103	15923587	16078255	RC	FBXO32;WDYHV1;ATAD2
4	104	16100453	16149882	BM;LP;RC;SZL	ZHX1;C4H8orf76
4	107	16419578	16486634	JQH	ZHX2
4	113	17453227	17636222	GX;HT;MS;NJ	SHAS2;LOC106509979
4	117	18194352	18340040	JQH	SNTB1
4	121	18813436	18933615	JQH;LWH;MS;SZL	COL14A1
4	124	19293363	19389682	NJ	ENPP2
4	129	20090669	20202643	SZL	COLEC10;SAMD12
4	149	23755172	23985568	GX;TC	LOC110260236;LOC102168185
4	152	24304596	24421245	JQH	LOC110260236
4	161	26618541	26774053	KL;NJ;TC	LOC110260451
4	165	27528921	27654476	GX	KCNV1
4	168	27999071	28126795	RC	EBAG9;PKHD1L1
4	174	29375441	29532179	JQH;SZL	RSPO2
4	188	31744342	31955589	GU	ZFPM2
4	202	34413782	34608773	JH	KLF10;ODF1;LOC102167349
4	231	40938189	41036996	MS;MZ;SZL;TC
4	246	44666744	44834041	KL;LP;MZ;NJ;TC	RUNX1T1
4	247	44904334	45229051	MS;MZ
4	255	47386695	47639103	JQH;MZ
4	256	47739178	48131518	MS
4	257	48234328	48545799	MS	LOC106510034
4	277	55890058	55997138	NJ	ZNF704
4	286	57595535	57720796	GX;RC;SZL	LOC106510042;IL7
4	291	58922651	59092962	RC;SZL
4	294	59481109	59596863	JH;SZL;TC	ZFHX4
4	297	60143356	60275015	MZ	LOC102160555
4	298	60304285	60457497	SZL;TC
4	299	60488508	60670297	GX	HNF4G;LOC106510047;LOC110260457
4	305	61712280	62013222	TC	JPH1;LOC110260273;LOC106510048;LY96;TMEM70;ELOC
4	313	63457002	63533485	JH	TRPA1
4	320	64813428	64930317	SZL	NCOA2
4	335	67923380	68111969	MZ	LOC100521447;LOC106510061;VCPIP1
4	341	69229159	69360825	HT;JQH	LOC110260285;LOC102167557
4	342	69388194	69626152	GX	LOC110260285;LOC102167557;LOC100738003
4	349	70653108	70794845	JQH;SZL
4	351	70981638	71080117	BM;GX;JH;LP;NJ;RC;SZL;TC	GGH;NKAIN3;LOC110260286
4	358	72082632	72209881	SZL	ASPH;CLVS1;LOC106510074
4	372	74671444	74751259	GX;SZL	FAM110B;LOC110260291
4	379	75964006	76041071	BM;NJ	TGS1;TMEM68
4	388	77518530	77732934	NJ	NPBWR1;RB1CC1;ALKAL1;ST18
4	391	78026722	78114859	LP;TC	PCMTD1
4	392	78168852	78288384	RC;TC	LOC102157622
4	396	78940347	79004570	SZL	SNTG1
4	416	83947547	84081009	JH	MAEL;LOC110260301;ILDR2
4	420	84639548	84686666	GX;JH;LP;SZL;TC	FAM78B
4	424	85515853	85672340	JQH;SZL	LMX1A
4	425	85691004	85792429	NJ
4	451	90082606	90168704	GU;HT;JH;KL;LWH;LP;MS;MZ;NJ;RC;SZL;TC	NHLH1;NCSTN;COPA
4	453	90323996	90430566	LP;RC	LOC110260485;ATP1A2;IGSF8;KCNJ9;KCNJ10
4	457	91014414	91183159	NJ	LOC100520241;LOC100155243;LOC100739219;LOC100152040;LOC100155688;LOC100520074;FCER1A;LOC100517891
4	477	94708711	94760760	LWH	EFNA3;EFNA4;ADAM15;DCST1
4	479	94935409	95018659	MZ	KCNN3
4	489	96591029	96659942	GX;JQH;SZL	LOC106510150;IVL
4	491	96856812	96933919	JH	LOC100153482;CRNN
4	493	97131487	97249468	GX;NJ;RC	RPTN;LOC106510155;TCHH;TCHHL1;S100A11
4	501	98260992	98333122	KL	SETDB1
4	520	101830770	101937806	MS	WARS2;TBX15
4	542	104751739	104920198	RC	SLC22A15;LOC102165975;LOC100153759;NHLH2;CASQ2
4	548	105735526	105891070	MS	SIKE1;CSDE1;NRAS;AMPD1
4	551	106203059	106322944	GX;KL	LOC110260342
4	561	108006931	108159457	GX	CTTNBP2NL;LOC106507453;LOC110260344
4	574	110196437	110313400	BM;JH;LWH;LP;MZ	CSF1;LOC102165594;EPS8L3
4	577	110735390	110835524	HT	SORT1;LOC110260358;MYBPHL;PSRC1;CELSR2
4	595	113216137	113376048	MS
4	597	113599640	113688077	GU	LOC106510211
4	618	117503652	117622029	GX;SZL	VCAM1;LOC106507457;LOC106507458;GPR88
4	645	121541209	121741369	LWH	LOC110260376
4	666	124664729	124848913	JQH;MZ	LOC110260382;RPAP2;GLMN;C4H1orf146
4	684	127128614	127329631	SZL	LRRC8B;LOC100523310;LOC106510239;LOC102161784;LOC100523492;LOC100523668
4	689	128019716	128088215	BM
4	691	128244327	128432813	BM	LOC110260444
4	696	129135482	129350288	BM	HS2ST1;SELENOF;LOC110260492
4	697	129350843	129436517	BM	SH3GLB1;ODF2L
4	704	130632528	130717896	KL;LWH;MZ	LOC106505295;BCL10;LOC106505545;C4H1orf52;LOC106505390;SYDE2
4	705	130766619	130837635	KL;LWH;MZ	WDR63;MCOLN3
5	2	1092370	1248951	LWH
5	22	5436807	5600689	JH	MPPED1;SCUBE1;LOC110260618
5	28	6622457	6707615	GX;JQH	LOC100738033;SEPT3;CENPM;TNFRSF13C
5	30	6861753	6978152	LP;SZL	MEI1;C5H22orf46;SNU13;XRCC6;DESI1;LOC110260626;PMM1;CSDC2
5	37	8245684	8353842	JH;MS	TNRC6B;LOC102162756;FAM83F
5	40	8681385	8854690	SZL	CACNA1I;RPS19BP1;ATF4;MIEF1;LOC110260838;MGAT3;TAB1;LOC110260641
5	44	9491168	9555078	LWH;NJ	DDX17;KDELR3;KCNJ4
5	45	9586180	9698050	JQH	LOC100523244;TMEM184B;MAFF
5	56	11384957	11608543	LP	MYH9;LOC106510284;LOC100156062;LOC106510286;LOC106510285
5	90	17042096	17136335	NJ;TC	SCN8A
5	99	18207425	18320221	TC	KRT18;EIF4B;TNS2
5	132	25995008	26248746	LWH	LOC110260856
5	135	26928548	27199296	NJ	USP15;MON2
5	145	28899868	29067363	BM;HT;LP;MS;SZL	TBK1;RASSF3
5	146	29125983	29355824	LWH;RC;TC	GNS;TBC1D30
5	152	30469491	30582660	KL	LLPH;TMBIM4;IRAK3
5	158	31271737	31370067	BM;MS
5	159	31390160	31504669	JH;MS;NJ	MIR9808
5	166	32672595	32871911	BM;GU;GX;MS;MZ;NJ;SZL;TC	MDM1;LOC102164628;LOC102164543
5	175	34747588	34856554	KL;NJ;TC	PTPRB;PTPRR;LOC110260702
5	177	35016164	35148529	GX;MZ	PTPRR
5	184	36727134	36903934	LP
5	193	38880761	39161307	BM	LOC102163684
5	210	45935649	46082140	BM;GX;KL;MZ;SZL	KLHL42;MANSC4;MRPS35;REP15;PPFIBP1
5	217	47564829	47766758	BM;GX;KL;LWH;MZ;RC;SZL;TC	SSPN;BHLHE41;LOC106509230;RASSF8
5	218	47789832	48166722	GU;GX;HT;LWH	RASSF8;LMNTD1
5	229	51909919	52125294	JH;LP	GYS2;SPX;GOLT1B;RECQL;PYROXD1;SLCO1A2;IAPP
5	239	55698118	55917643	MZ
5	242	56897800	56993809	HT	EPS8
5	248	58325135	58515784	JH;LWH	GRIN2B
5	251	58761440	58840179	LP	GRIN2B
5	253	59084560	59143732	GX;JQH;RC
5	261	60174687	60332693	BM;GX;HT;JQH;LWH;LP;MS;MZ;NJ;RC	LRP6
5	263	60476860	60545861	BM	ETV6
5	267	61187448	61300254	HT	LOC106507526;LOC100522490;LOC100522675;TAS2R9;TAS2R8;TAS2R7
5	269	61624325	61744841	GX	LOC100523789;KLRK1;KLRD1;LOC100519314
5	271	61896015	62044524	GX	CLEC1B;CLEC12B;CLEC12A;LOC100520308;LOC100623691;CLEC2B;KLRF1
5	272	62097686	62372560	LP;MS	LOC100520491;LOC110260744;LOC106507520;CLEC2D;KLRB1;TRNAK;LOC100524679;LOC110260745;PZP
5	275	62678951	62783406	MS	RIMKLB;MFAP5;AICDA
5	285	64685404	64724565	BM;JQH;LWH;NJ;SZL;TC	ANO2
5	295	65943570	66050287	NJ	C5H12orf4;FGF6;FGF23;TIGAR
5	302	66899919	66998856	JQH;LWH	TSPAN11;TSPAN9
5	303	67038372	67115108	GU;JH;LWH;NJ	TSPAN9
5	304	67132255	67235787	TC	TEAD4;TULP3
5	308	67918208	68109806	JQH;SZL	LOC102157617;WNK1
5	313	69024270	69130854	GX;MS	CACNA1C
5	314	69173071	69323806	GX	CACNA1C
5	316	69416174	69502878	GX	CACNA1C;IL17RA;CECR6;HDHD5
5	317	69544227	69687700	SZL	ADA2;LOC110260759;LOC110260860;LOC100737051
5	318	69699684	69925616	SZL	LOC100737051;ATP6V1E1;BCL2L13;BID;LOC110260761;MICAL3
5	322	70566775	71129688	NJ	CPNE8;KIF21A;ABCD2
5	325	71555828	71694586	MS	SLC2A13;LOC102165502
5	338	74704457	74783135	BM;GX;HT;JH
5	339	74806259	75007420	BM;GX	PUS7L;IRAK4;TWF1;TMEM117
5	344	75813550	75953650	SZL	NELL2;DBX2
5	351	77302202	77480492	GX;KL;TC	LOC106510390;SLC38A4
5	367	79872977	80009588	KL;LWH;RC	CHST11
5	369	80285721	80349348	LWH	NFYB
5	371	80592627	80705152	GX	NT5DC3;STAB2
5	378	81487765	81804433	GX;TC	LOC106510404;IGF1;LOC110260785
5	381	82527311	82666015	JH	CHPT1;LOC106510406;MYBPC1;LOC110260787
5	390	84722868	84869346	SZL	ANKS1B
5	413	89444875	89729180	JH;LP;NJ;RC	CRADD;LOC100738154;SOCS2;LOC106510420;MRPL42;UBE2N;NUDT4
5	420	90798769	90973850	JH;SZL	LOC106510428;BTG1;LOC102159120
5	433	93291838	93386170	GX;RC;SZL	LOC110260801;DUSP6;LOC110260804
5	444	95164103	95293811	NJ	LOC102161020
5	451	96548837	97094324	JQH;TC	LOC110260806;LOC110260862;LOC110260863;ALX1;LOC110260807;LRRIQ1;TSPAN19;SLC6A15
5	454	97647617	97849010	GX
5	455	97887261	98161735	GX;JH;NJ	LOC110260808
5	456	98176209	98266999	MS;RC
5	457	98374685	98473372	GX;JH;SZL	LOC110260826
5	458	98500019	98741167	GX;SZL	LOC110260826;TMTC2
5	464	99483000	99644148	NJ;SZL
5	465	99666125	99771341	BM;GX;KL;NJ;RC
5	470	100353992	100423480	NJ	ACSS3
5	479	101989300	102085603	JH	SYT1
6	10	3193701	3475230	GX;KL	C6H16orf74;GINS2;GSE1;LOC110260894;LOC106510460
6	15	3985810	4038902	JQH;LP;SZL	USP10
6	16	4087033	4117942	NJ	COTL1
6	17	4119340	4255502	HT;KL;RC	COTL1;TLDC1;ATP2C2
6	18	4301625	4373119	SZL	ATP2C2;LOC106507552;WFDC1
6	19	4379946	4410422	JH	LOC110260899
6	21	4528094	4740123	KL;TC	MBTPS1;SLC38A8;NECAB2;OSGIN1;LOC110260905;MLYCD
6	25	5050264	5154694	JQH	CDH13
6	35	6672274	6772935	JQH;MZ;NJ;SZL	CMIP
6	40	7566303	7632549	BM;SZL;TC	CDYL2
6	45	8155219	8245682	JQH;KL	LOC106510465
6	50	8743486	8871679	MZ	MAF
6	61	10257404	10431001	JH;LWH	LOC110260910
6	68	11906230	12018358	GX
6	69	12049100	12164601	GX;HT;JH;JQH;LP;MS;MZ;SZL;TC	TERF2IP;KARS;ADAT1;LOC102159045;GABARAPL2;TMEM231
6	80	14148326	14350630	JH;LP	HYDIN;CMTR2
6	91	16090138	16212937	RC	LOC106508422
6	94	16344565	16516182	JQH
6	103	18255870	18539759	MS	ZFP90;LOC106507563;LOC110260924
6	105	18690890	18775570	SZL	NUP93
6	106	18799048	18906843	GX	NUP93;SLC12A3;HERPUD1
6	123	20715510	20851274	SZL
6	144	25642547	25753694	GU
6	147	26074710	26313857	NJ	LOC106507571;LOC110261271
6	166	30581552	30815510	KL	LOC110260952
6	175	32627163	32722851	LP;TC	LOC106509442;LOC102158585
6	184	34252979	34339491	NJ	NKD1
6	196	38858556	38989801	JH;MS	LOC110261431
6	214	42557931	42951646	KL	ANKRD27;RGS9BP;NUDT19;TDRD12;SLC7A9;CEP89;FAAP24;RHPN2;GPATCH1;WDR88
6	218	43809208	44163892	JH;LWH	LOC100623157;LSM14A;KIAA0355;GPI;LOC110260979;PDCD2L;UBA2;LOC110260980;WTIP
6	239	50804198	50902184	GX;JH	LOC100737582;LOC100627091;LOC102167273;ZNF112;LOC110261000
6	249	54578571	54766712	JQH;MS;NJ	RPS11;MIR150;FCGRT;RCN3;NOSIP;PRRG2;PRR12;RRAS;SCAF1;IRF3;BCL2L12;PRMT1;ADM5;CPT1C;TSKS
6	252	55256058	55802967	SZL	POLD1;SPIB;MYBPC2;FAM71E1;EMC10;JOSD2;ASPDH;LRRC4B;LOC110261022;SYT3;C6H19orf81;SHANK1;LOC110261023;CLEC11A;GPR32;ACPT;LOC100620498;KLK1;KLK15;KLK4;KLK5;KLK6;KLK7;KLK8;KLK9;KLK10;KLK11;KLK12;KLK13;KLK14;CTU1;LOC110261034;CEACAM18;LOC100515551
6	258	57959118	58127546	GX	PPP2R1A;LOC100626048;LOC100737585;ZNF615;LOC110261375;ZNF614
6	259	58346617	58497558	LWH	SIGLEC14;SIGLEC5;LOC100516084;LOC100514465;ZNF175;LOC100515383;LOC100515209;LOC102162204;LOC100515899;LOC106509560;LOC100513863;C6H19orf84;LIM2;NKG7
6	272	64982199	65230892	KL	PRDM16;ARHGEF16;MEGF6;MIR551A;LOC110261083;TPRG1L;WRAP73;TP73
6	278	66009991	66068747	GX
6	287	68038039	68225697	TC	CAMTA1
6	294	69640206	69861439	GX	H6PD;SPSB1
6	309	72975018	73015141	BM
6	310	73021487	73182861	LWH;NJ	PDPN;PRDM2
6	318	74177620	74250906	RC;TC	KAZN
6	320	74464451	74569270	MZ	TMEM51;FHAD1
6	337	77330933	77495951	BM	TAS1R2;ALDH4A1;IFFO2;LOC110261105
6	340	77797014	77842106	JH;KL;MZ;NJ	CAPZB
6	346	78564233	78661512	LWH	VWA5B1
6	357	80582130	80603591	GX	LOC110261111;C1QA;C1QC;C1QB
6	368	81951114	82133705	HT	GRHL3;STPG1;NIPAL3
6	381	84654796	84779244	NJ	WASF2;LOC102165025;LOC110261123;AHDC1;LOC110261122
6	395	87364936	87457503	MS;MZ	LAPTM5
6	408	89524509	89758315	GX;JH;SZL;TC	ZNF362;A3GALT2;PHC2;LOC110261134;LOC110261135;ZSCAN20
6	424	94662769	94769975	HT
6	438	97343439	97417152	HT;JQH;MZ	MPPE1;GNAL;CHMP1B
6	447	98329784	98382760	BM;LWH	RAB31
6	449	99042049	99166600	RC;SZL	LOC102159707;MTCL1
6	451	99270962	99413327	JQH;LP;MS	PTPRM
6	453	99733240	99873117	GX;KL;LWH;LP;TC	PTPRM
6	456	100190807	100311040	LP	LOC106507633;LRRC30
6	457	100324478	100411526	HT;MS;RC;TC	LAMA1;LOC110261169
6	468	102495561	102664930	KL	DLGAP1
6	469	102696604	102884580	GX;HT;TC	DLGAP1
6	478	105370753	105459825	GU;HT;KL;LP;MZ;NJ;RC	ADCYAP1;LOC102165393
6	479	105659374	105738959	KL	TYMS;CLUL1
6	481	107430076	107591140	SZL
6	483	107799718	108033469	GX;JQH;MS;SZL	LOC106510680;RBBP8;LOC106510679
6	485	108283530	108486829	BM;GX;HT;JH;MS;MZ	TMEM241;RIOK3;C6H18orf8;NPC1;ANKRD29
6	486	108525244	108660711	HT	LAMA3
6	487	108737638	108897472	JQH	LAMA3;TTC39C
6	489	109051653	109148573	GU;JQH;KL;NJ	OSBPL1A;LOC110261184
6	492	109799148	110121405	BM;GX;HT;JH;JQH;KL;LWH;LP;MS;MZ;NJ;TC	ZNF521
6	493	110144694	110653219	MZ	LOC110261185
6	496	111398492	111446081	JQH	AQP4
6	500	112033300	112155456	MZ
6	504	113096377	113391909	MZ
6	506	114857750	115063339	HT	DSC3;DSC2;DSC1
6	507	115080280	115272451	GX	LOC102160593;DSG1
6	513	116701805	116824923	LWH	LOC110261191;CCDC178
6	516	117880883	118129183	HT;JQH;MS;MZ;SZL	NOL4
6	522	119193186	119459403	MZ	LOC100620188;INO80C;GALNT1
6	523	119574726	119738186	GU	MIR187;C6H18orf21
6	524	119804586	120066519	GX;KL;MZ	RPRD1A;SLC39A6;ELP2;MOCOS;FHOD3
6	530	121005974	121213301	KL	KIAA1328;CELF4;LOC110261198
6	531	121234012	121327915	GX;HT;JH;JQH;SZL;TC	CELF4
6	534	121592092	122188975	BM;GU;GX;MS
6	535	122508849	122820757	GX;JH;KL;LWH;MZ
6	536	122835935	123383527	LWH
6	537	123397213	123713259	MZ	LOC110261441;LOC110261199
6	540	124525115	124678198	JQH;KL;LWH;TC
6	543	125298382	125603881	LWH	LOC110261442
6	544	125613752	125740523	JQH
6	545	125764267	125964313	BM;JQH;KL;LP;MS;MZ;SZL	PIK3C3
6	546	125977595	126064218	GU	PIK3C3
6	556	128727937	128886594	BM;GX	MCOLN2;LPAR3
6	560	129338136	129477727	JQH	DNASE2B;UOX;SAMD13
6	567	130532720	130656316	BM
6	583	133873565	134101669	LWH
6	586	134463198	134611426	SZL
6	595	135934651	136011843	TC	AK5
6	611	139358002	139928847	RC
6	629	145607445	145718706	LP	MIER1;WDR78
6	642	148535980	148653525	GX	ROR1
6	645	148995078	149140813	JH	EFCAB7;LOC100522498;ALG6
6	650	149971760	150063143	SZL	DOCK7;USP1;LOC110261447
6	661	151928358	152000131	BM;GU
6	677	154422896	154606204	HT	DAB1;LOC110261406
6	690	156272419	156377204	MZ	LOC102158676
6	693	156818363	156923760	HT;JQH	LOC102158888
6	694	156952609	157357526	GU	LOC110261421;USP24
6	708	160732862	161391834	RC	EPS15;TTC39A;LOC102158077;RNF11;C6H1orf185;CDKN2C;FAF1
6	712	162662555	162698334	HT;JQH;LWH;MS;RC	AGBL4
6	714	162910888	162952175	SZL	AGBL4
6	742	168561890	168736581	MZ;TC	ZNF691;ERMAP;SVBP;LOC106504280;C6H1orf50;P3H1;CLDN19;YBX1
6	751	170272394	170319677	GU;JQH	LOC106507677
7	4	903240	1006444	JH;RC	GMDS;LOC106504294
7	8	1913859	2028722	MS;MZ	LOC100624785;LOC110261696;TUBB2B;LOC110261762;PSMG4;SLC22A23
7	20	3905792	4059248	SZL
7	23	4368771	4504840	NJ	LOC110261769;LOC102165101
7	43	7911059	8024301	BM;JH;JQH	NEDD9
7	49	8977707	9090265	LP
7	75	13827324	13929946	GU;LP	TPMT;KDM1B;DEK
7	82	14987093	15166221	GX;JQH
7	85	15547632	15668058	RC	MBOAT1
7	87	15892146	16043289	GU;GX;SZL;TC	CDKAL1
7	89	16240987	16369652	LWH	CDKAL1
7	101	18141828	18210546	HT;MZ	LOC106504342
7	115	20467978	20586603	GU;JQH	LOC100152878;SLC17A4;SLC17A1
7	117	20736313	20853677	JQH	LOC574051;HFE;LOC110261477;LOC110261479;LOC110261482;HIST1H2BD;LOC100156127
7	118	20854541	20941732	JQH;MZ	HIST1H3E;LOC100158121;LOC100156937;LOC100155734;LOC106504121;LOC595122;LOC110261487;LOC110261735;LOC110261669;LOC110261665;LOC110261663;LOC110261673;TRNAM;TRNAR;TRNAS;TRNAQ;TRNAQ;TRNAS;TRNAM;TRNAG;TRNAW;LOC110261677;TRNAR;TRNAS;TRNAR;TRNAM;TRNAW
7	120	21166373	21349121	GX;JQH	TRNAA;TRNAM;TRNAA;TRNAV;TMEM225B;TRNAI;TRNAS;TRNAP;TRNAS;LOC110261670;LOC110261666;LOC110261674;LOC110261672;LOC110261668;TRNAH;LOC110261659;TRNAV;TRNAT;LOC110261678;TRNAI;TRNAV;TRNAS;TRNAR;TRNAL;TRNAI;PRSS16;TRNAI;TRNAT;TRNAV;TRNAR;TRNAI;TRNAV;TRNAI;TRNAM;TRNAS;TRNAM;TRNAI;TRNAV;TRNAI;TRNAR;TRNAV;TRNAT;POM121L2;TRNAM;TRNAK
7	121	21366193	21483742	JQH	LOC102159855;ZNF391;ZNF184;TRNAS;TRNAS;TRNAD;TRNAS;TRNAQ;TRNAS;MIR7857;TRNAS;TRNAM;TRNAS;TRNAS;TRNAQ;TRNAS
7	123	21673793	21940478	MZ	LOC100516618;LOC100514657;LOC100512238;LOC100516810;LOC100157348;LOC100156953;LOC100154932;LOC100515036;LOC100153320;LOC100156522;LOC100156552;ZNF165
7	124	21978736	22082559	GU	LOC110261676;ZNF389;LOC100520389;LOC100739480;TRNAS;ZSCAN9
7	129	23297612	23444442	JQH;KL;MS;MZ;SZL	LOC102164321;DDR1;GTF2H4;VARS2;SFTA2;DPCR1
7	138	24986445	25049757	HT	LOC100155975;LOC100513097;LOC106504372;SLA;TAP2
7	145	25967157	26054273	GU
7	147	26206557	26331485	HT
7	165	28954803	29029786	LP;NJ	DST
7	167	29166478	29268803	JQH;TC	DST
7	173	30013400	30095798	MZ	LOC110261705;LOC106504386
7	177	30572315	30716800	JQH;MZ	C7H6orf106;LOC106507687;SNRPC
7	180	31132970	31267285	MZ	TCP11;SCUBE3;ZNF76;DEF6;PPARD
7	189	32715205	32872538	LP	LOC102163428;PIM1;TMEM217;TBC1D22B
7	204	34927388	35066127	JH	KIF6
7	207	35411077	35532182	LP	LOC110261519;LOC110261520
7	213	36323988	36465438	SZL	UNC5CL;TSPO2;APOBEC2;OARD1;NFYA;LOC100737927;TREML1
7	223	38057569	38185224	MZ	PPP2R5D;MEA1;KLHDC3;RRP36;CUL7;LOC110261528;MRPL2;KLC4;PTK7
7	227	38838241	38939441	MS
7	231	39493108	39661248	NJ
7	250	43028195	43112611	HT
7	251	43134743	43273364	JH
7	252	43308740	43391869	GU	LOC102165477
7	256	43981157	44101951	RC;SZL	DEFB114;DEFB113;DEFB110;DEFB112
7	259	44373539	44489604	HT
7	279	47602466	47679525	LP	CRABP1;WDR61;DNAJA4
7	289	49019421	49134860	HT	ZFAND6;FAH;TRNAK;LOC102157546
7	297	50060850	50177267	HT	IL16;STARD5;TMC3
7	304	51013727	51118651	SZL	ADAMTSL3
7	332	57045969	57228770	SZL	RCN2;LOC110261713;PSTPIP1;TSPAN3;PEAK1
7	343	59828795	59961633	JQH;LWH	NPTN;REC114
7	371	66854233	66961408	KL	LOC106507714;AKAP6
7	393	73162721	73256065	GU;KL;LP;MZ;NJ;RC
7	395	73445633	73678890	GX
7	396	73731507	73847204	BM;HT;RC	LOC110261585;LOC110261584
7	397	73869303	74034802	BM;GX;HT;JH;KL;LWH;MZ;NJ;RC;SZL	LOC110261584
7	398	74098997	74239881	GX	LOC110261584
7	404	75514788	75705436	LWH	JPH4;AP1G2;THTPA;ZFHX2;NGDN;MYH7;MIR208B;LOC100736765
7	411	77715825	77929166	GX;JQH	RAB2B;CHD8;LOC106504487;SUPT16H;RPGRIP1;HNRNPC
7	412	77976330	78221461	JH	HNRNPC;TMEM253;LOC110261607;ZNF219;ARHGEF40;LOC100626020;RNASE13;TPPP2;NDRG2;SLC39A2;METTL17;LOC110261608;LOC102163838;LOC110261716;RNASE1;RNASE6
7	413	78260082	78429656	LWH;LP;MZ;SZL	ANG;TRNAP;TRNAY;TRNAT;TRNAL;TRNAL;TRNAY;TRNAY;TRNAY;LOC100154303;TRNAP;LOC106508319;TRNAT;TRNAY;TRNAL;TRNAT;TRNAP;TRNAL;TRNAP;RNASE12;RNASE9;RNASE11;RNASE10;PNP
7	425	81746079	81879143	GX	LOC106504490
7	430	82675976	82803626	BM;TC
7	444	84975916	85068543	GX
7	460	87230030	87336467	LWH;MZ
7	472	89149632	89240121	KL;SZL	MAX;LOC102158121
7	478	90234248	90562042	MS	LOC102162169;C7H14orf53;GPHN
7	480	90822614	90971757	HT;JQH	GPHN;FAM71D;MPP5
7	481	91120339	91257330	LWH	PLEK2;LOC102163918;LOC110261619;TMEM229B;LOC110261620;LOC106508372
7	484	91696036	91800018	GX;JQH	RAD51B
7	485	91839365	91928401	GX;JH;KL;LP;MZ	RAD51B
7	486	91951833	92111470	HT;LP;NJ	RAD51B;LOC110261690;LOC106507734
7	495	93355078	93680257	JQH;LP;RC;TC	LOC106504507;SRSF5;SLC10A1;SMOC1;SLC8A3
7	498	94547959	94687913	JH	PCNX1
7	501	95024992	95197324	JH	SIPA1L1;LOC110261627
7	508	96727497	96786714	BM;RC	NUMB
7	516	98401765	98508334	GU;GX;MZ	FOS;LOC110261632
7	519	98987326	99179475	GX	TTLL5;TGFB3;IFT43
7	523	99636432	99800243	RC	ESRRB;LOC106504512
7	528	100545566	100680748	MS	SPTLC2;ALKBH1
7	529	100763658	100890616	LP	ADCK1
7	537	102431111	102552105	LP	NRXN3
7	541	103222685	103623214	JQH;MZ	LOC110255293;CEP128;LOC100157061
7	544	104433152	104601281	LWH;LP;MS;TC
7	557	106903194	107046864	BM
7	559	107229684	107344007	JQH;LP;RC
7	564	108219850	108372946	KL	LOC110261729
7	570	109314378	109422562	BM
8	1	26460	588620	GX;LP	PIGG;PDE6B;ATP5I;MYL5;MFSD7;PCGF3;CPLX1;LOC110262027;GAK;TMEM175;DGKQ;LOC110262028;LOC102158901;IDUA;SLC26A1;LOC110262031;FGFRL1;RNF212;LOC110262034;SPON2;LOC110262037;LOC110262036;CTBP1;LOC110262038;MAEA;UVSSA
8	4	1624306	1940780	JQH;LP	ADD1;LOC110262043;MFSD10;NOP14;GRK4;HTT;MSANTD1
8	7	2355861	2569182	SZL	HMX1
8	17	4499363	4536364	HT	JAKMIP1
8	18	4598871	4674424	JH	JAKMIP1;C8H4orf50
8	35	7649114	7753343	LWH
8	41	8554157	8756520	JQH;SZL;TC	LOC102160670
8	52	10707547	10803307	GU	C1QTNF7;LOC102159020;CC2D2A
8	66	12703060	13010923	LP	FAM184B;DCAF16;NCAPG;LCORL
8	70	13897758	13978922	HT;JH	LOC106504597
8	76	15062075	15144979	HT	SLIT2
8	92	17612553	17702288	LP
8	103	19032195	19092372	JQH
8	111	20011888	20111114	GX;JQH;RC	RBPJ;LOC106504605
8	125	22513475	22645883	MS;SZL
8	127	22813218	23094904	GX
8	129	23472032	23704526	GX;RC	PCDH7
8	131	23858663	24112187	RC	PCDH7
8	132	24172443	24653800	GX	LOC110262003;LOC110262071
8	136	25305874	25499219	GX;RC;TC	LOC102162681
8	146	27375016	27476813	GX;SZL;TC
8	154	28876795	28984752	JQH	NWD2;LOC110262076
8	157	29273745	29408981	JH;JQH;LP;MS;SZL	PGM2;TBC1D1
8	159	29554310	29664380	JH	TBC1D1;LOC106504619
8	183	33788566	33874264	GU;GX	LOC100515559
8	192	35556364	35707639	LWH
8	216	41542706	41844823	SZL	LOC106510374;KDR
8	227	49937999	50598560	GX	FSTL5
8	231	52733998	53310253	BM;GU;HT;JQH;KL;LP;MZ;NJ;RC	2021-03-01
8	235	55134553	55415758	BM;GU;JH;JQH;KL;LWH;LP;MS;MZ;RC;TC	LOC106504669;EXOC1;CEP135;KIAA1211
8	239	55969735	56669257	NJ	SPINK2;LOC110261959;REST;LOC100621006;LOC100626988;LOC102161749;LOC110262108;LOC100621115;POLR2B;IGFBP7
8	240	56705132	57273710	LP
8	241	57689650	58041546	GU;GX;HT;JH;KL;LP;SZL	LOC110262010;LOC110262009
8	243	58755490	59455986	HT;LP;MS;MZ	LOC110261960;LOC102158358
8	245	59859539	60232132	HT;MS	LOC110262110;ADGRL3
8	246	60519204	60731805	JH;MS	ADGRL3
8	249	61613735	61792936	GU	LOC110262111
8	250	61967053	62371161	BM;LWH;TC
8	267	68728222	69048877	SZL	ADAMTS3
8	268	69089129	69220465	JH
8	269	69265965	69368082	GU;KL	LOC100520317;ANKRD17
8	277	70944757	71093059	HT;JQH
8	278	71097870	71423285	JQH	RCHY1;THAP6;C8H4orf26;LOC110262126;CDKL2;G3BP2;USO1
8	279	71438099	71547642	SZL	USO1;LOC100511764;LOC106504695;PPEF2;LOC106504694
8	280	71575431	71695004	JH;RC	NAAA;SDAD1;CXCL9;ART3;CXCL10
8	286	72498286	72611776	BM;GU;HT;JQH;KL;RC	SOWAHB;SEPT11
8	295	74583634	74695295	MS	FGA;FGB;PLRG1;DCHS2
8	296	74705127	74985007	GU;KL	DCHS2
8	298	75277043	75510349	KL	LOC110262135;SFRP2;TLR2;LOC100627016;TMEM131L
8	308	77276189	77435813	BM;GX;HT;JQH;KL;NJ	GATB;FAM160A1
8	318	79853747	80053330	BM;HT;NJ;SZL	LOC110262142
8	321	81039805	81132898	GX;HT;JQH	PRMT9;TMEM184C
8	326	82094039	82286304	HT;LWH	SLC10A7
8	328	82620353	82777466	BM;JQH	ZNF827;LOC100523624
8	341	86032398	86169019	HT;MS	ZNF330;LOC106504720;RNF150
8	343	86352433	86422783	HT	TBC1D9
8	345	86576170	86746942	BM;GX;NJ;RC	MGAT4D;LOC102162631;CLGN;SCOC;LOC110262150;LOC110262151
8	349	87046483	87171630	NJ	MAML3
8	351	87323883	87426754	GU;LWH	MGST2;LOC110262152
8	352	87469560	87517827	SZL	SETD7
8	355	87895789	87934898	JH	NOCT;LOC110262015
8	360	88785405	89192900	GX	LOC110262154
8	364	89959199	90210017	GX;LWH;RC	LOC106504725
8	367	91112310	91450403	KL;MS;MZ;RC;SZL	LOC110262157
8	369	92464307	92627536	GX;HT;JQH;LWH;LP;MS
8	370	92671713	92973589	GX;JH;JQH;LWH;LP;MS
8	374	94200047	94300162	BM;JH;LP
8	378	95318973	95617925	BM;GU;GX;HT;JQH;KL;LWH;LP;MS;MZ;NJ;RC;SZL;TC
8	379	95660047	95866299	GX;KL;LWH;LP;MZ;TC	C8H4orf33
8	380	95879137	96066247	GU;LWH;LP;SZL	C8H4orf33;SCLT1
8	381	96093871	96256545	GU;SZL	SCLT1;JADE1
8	382	96366623	96521314	RC	JADE1
8	384	96691900	96836559	GX;JH;RC	LOC102166663;PGRMC2;LARP1B
8	385	97137849	97300587	JH;MS;SZL	INTU
8	396	100580560	100796255	JH;JQH;MS;NJ	SPRY1
8	399	101543990	101735684	GU;JH;JQH;MZ;NJ;RC	IL2;ADAD1
8	401	101810025	101945776	JQH	KIAA1109
8	405	102453487	102579541	HT;JH;JQH
8	406	102606575	102786872	JQH	LOC102157614;QRFPR
8	409	103128896	103235327	JQH	LOC110262018;PRDM5
8	425	106697270	107239978	LWH;LP	LOC110262019
8	435	109781813	109893869	JH
8	443	112395426	112530303	JH;JQH;LP;MZ	RRH;GAR1;LOC102157627;CFI;PLA2G12A;CASP6
8	450	114082276	114474271	JQH	SGMS2;MIR9843;LOC106504747;PAPSS1
8	454	115599394	115712391	KL;LWH	TBCK
8	458	116279652	116418206	SZL	PPA2;TET2
8	462	117088314	117335274	JH	CXXC4;LOC106507803
8	466	118079971	118258071	RC	SLC9B1;CISD2;LOC106504757;LOC110261989;LOC102160517;UBE2D3;MANBA
8	469	118629724	118761253	JH;LP	SLC39A8
8	483	121663251	121759276	JQH	TSPAN5;LOC110262186
8	484	121786109	121840678	HT;JH	TSPAN5
8	486	122188854	122296032	GX;HT;JH;JQH;MS;NJ	STPG2
8	488	122699260	122893708	JQH;MS	LOC110262187;LOC110262020
8	490	123621893	123751039	BM;GX;JH;RC	LOC110262188
8	492	123977481	124149844	LWH	UNC5C
8	494	124464677	124518611	GX;JQH;NJ	UNC5C
8	499	125196329	125388242	LP	PDLIM5;HPGDS
8	501	125710621	125826488	BM;GX;HT;JH;JQH;KL;LWH;LP;MS;MZ;NJ;RC;SZL;TC	LOC106507805;ATOH1;GRID2
8	503	125987269	126217578	LP	GRID2
8	507	127272329	127452241	BM;GX;SZL
8	512	128381853	128539893	HT;JQH;LWH;MS	CCSER1
8	513	128595416	128793358	MZ	CCSER1
8	519	129745799	129870982	NJ	LOC106504771;GPRIN3
8	524	130360804	130462004	KL	HERC3;NAP1L5
8	540	132934202	133083318	HT;LP;TC	ARHGAP24
8	562	136182903	136342710	BM;HT;JQH;MS;RC	RASGEF1B;LOC110262199
8	564	136440550	136582671	GX;LWH;RC	RASGEF1B;LOC106510559;LOC110262197;LOC110262198
8	565	136594806	136676714	NJ	RASGEF1B;LOC110262200
8	566	136685714	136781309	BM	LOC110262201;LOC106510562;PRKG2
8	573	137479640	137566856	SZL	C8H4orf22;LOC106508356;FGF5
9	9	1092902	1177591	KL;MZ	RIC3
9	20	3265881	3317697	JQH;MZ	TRIM3;HPX;APBB1
9	25	4302212	4777319	JQH	LOC102167734;LOC100517356;LOC100525938;LOC100526123;LOC100510920;LOC100511094;LOC100511274;LOC100517544;LOC100739737;LOC100624506;LOC100511826;LOC100515441;LOC100512180;LOC110255335;LOC100625080;LOC110255366;LOC102158682;LOC110255336;LOC100519205;LOC110255370;LOC110255374;LOC100513103;LOC100516685;LOC100514417;LOC100517595;LOC100626951;LOC100515268;LOC100517771;LOC100517957;LOC100737110;LOC110255…
9	32	5805436	6150183	LWH;NJ	LOC100517357;LOC100521672;LOC100620193;LOC110255390;LOC110255391;RRM1;STIM1
9	35	6512037	6610425	BM;HT;JQH;KL	RNF121;IL18BP;NUMA1
9	38	6815282	6902675	MS	PHOX2A;CLPB
9	42	7515807	7643984	MZ;SZL	FCHSD2
9	47	8331857	8406364	JQH	PAAF1;DNAJB13;UCP2;LOC110255396;UCP3;C2CD3;LOC110255397
9	53	9320080	9390193	LP	NEU3;LOC100627340
9	54	9391797	9479993	KL	LOC100739359;LOC102160367;SLCO2B1
9	55	9500253	9589132	GU;JQH;LP	TPBGL;ARRB1;LOC102160761;MIR326
9	64	10886506	10958680	HT;KL;TC	TSKU
9	84	14187453	14279736	GX
9	110	18766674	18902546	JQH	DLG2;LOC106504831
9	117	19923888	20077417	MS	PICALM;LOC102168178
9	119	20275683	20333394	JQH;KL	CCDC81;ME3
9	125	21267358	21489154	HT	LOC106504842
9	131	22235304	22463580	MZ	GRM5
9	134	23121975	23247028	LWH	NAALAD2;CHORDC1
9	135	23310518	23407515	MZ	LOC110255414
9	146	24847710	24924453	JQH	FAT3
9	150	25323353	25406291	SZL	FAT3
9	152	25495492	25540921	LWH	LOC100514912
9	155	25924402	25964789	JH;MS;MZ	LOC106504851
9	161	26803321	26909057	GU;JQH	AMOTL1;LOC110255417
9	176	30518970	30764062	GU;LP	CNTN5
9	205	37165555	37386392	BM	DDX10;C9H11orf87
9	211	38416311	38566645	NJ	LOC110262279;ARHGAP20
9	220	40315295	40430795	HT;TC
9	252	46078484	46191223	JH	LOC110255440;CXCR5;BCL9L;LOC110255441
9	255	46562043	46701168	RC	USP2;THY1;LOC102161478;LOC102161637
9	270	49774851	49925905	JQH	CRTAM;C9H11orf63;BSX
9	271	50067628	50412657	GX	CLMP;GRAMD1B
9	272	50457899	50503296	GX;NJ;SZL	GRAMD1B
9	278	52319985	52519201	NJ	PKNOX2
9	279	52628286	53065168	SZL	FEZ1;EI24;STT3A;LOC110255454;CHEK1;ACRV1;LOC100511891;LOC110262290;LOC110255455;PATE1;PATE2;LOC100736666;PATE3;HYLS1;PUS3;DDX25
9	283	53582844	53758748	GX	KIRREL3
9	285	54113706	54422394	LP
9	312	59253212	59355797	RC	OPCML
9	329	63764460	63928094	GX;JH	FMO3;LOC100523745;FMO2;FMO1;FMO4
9	333	64409586	64902900	BM	ATP2B4;LAX1;ZC3H11A;SNRPE;SOX13;ETNK2;REN;KISS1;GOLT1A;PLEKHA6
9	344	67184220	67279293	BM	RASSF5;EIF2D;DYRK3
9	351	68812752	68996488	GX;LP	LOC110255471;ZNF804B
9	356	69802518	70004754	RC	LOC106504949
9	376	75259764	75407604	GX	ASB4;LOC106504960;PDK4
9	394	79865743	80054812	GX;SZL
9	395	80130556	80848818	BM;GU;GX;JQH;MS;NJ;RC	NDUFA4;PHF14
9	398	81821016	82477261	BM;GX;LP	TMEM106B;VWDE;LOC102164901;SCIN;ARL4A;LOC102165070;LOC110255477
9	399	82489041	82646709	GX	LOC110255477
9	400	82684693	82853264	BM	LOC110255477
9	421	89266087	89590121	HT	MACC1;ITGB8
9	445	96946305	97304724	BM	PCLO
9	448	98136434	99082324	MS	CACNA2D1;LOC110262242;HGF;LOC110255496
9	468	105602980	105713388	BM;RC	ATXN7L1
9	469	105739861	105866874	LP	ATXN7L1;LOC110255499;CDHR3
9	477	107723071	107875496	KL	LAMB1;LAMB4
9	479	108061121	108175784	GX;JH;MS	NRCAM
9	483	108914515	109448308	LP;SZL	AMPH;LOC110255505;LOC100522942;ZNF425;ZNF786;PDIA4;LOC110255506;EZH2
9	509	114336104	114724812	GX;JH;JQH;LP;MS;MZ;NJ	DNM3;MIR214;MIR199A
9	513	115964376	116369954	JH	LOC100624136;TEX50;KLHL20;CENPL;DARS2;LOC110255511;ZBTB37;SERPINC1;LOC110255512;RC3H1
9	520	117617023	117742875	GX;SZL	LOC102162878;TNR
9	522	118055760	118314929	JH;SZL	RFWD2
9	532	121243712	121481935	RC	TDRD5;FAM163A;TOR1AIP2
9	539	123003538	123114830	BM;RC;SZL	CACNA1E
9	546	124080063	124228699	RC	LOC110255526;NPL;DHX9;SHCBP1L
9	562	126360989	126463464	GX;LWH	SWT1;IVNS1ABP
9	563	126487133	126556920	RC
9	564	126593446	126718858	GX	LOC110262257
9	565	126744061	126881586	SZL	LOC106505035;LOC102159064;LOC100627489;HMCN1
9	579	129089320	129116839	GX	PTPN14
9	580	129154515	129224486	KL	PTPN14
9	582	129396886	129540632	KL	PROX1
9	584	129675437	129842730	RC;SZL	LOC106507881;LOC110262308;LOC110255529;LOC106505041
9	589	130566773	130707536	JH;NJ	FLVCR1;TATDN3;NSL1;BATF3
9	590	130739519	130829010	JQH	FAM71A;ATF3
9	593	131189351	131399310	GX;SZL	LOC102165110;DTL;INTS7;LPGAT1
9	597	131799038	131917032	JQH;MS;NJ	TRAF5;RCOR3;LOC102167824
9	599	132159820	132268530	GX;JQH	KCNH1
9	602	132565002	132730451	MS	HHAT;LOC110255536
9	603	132771082	132935597	JH	LOC106505054;SYT14
9	604	132971984	133155463	LWH	SYT14;LOC110255537;DIEXF;LOC102159985
9	607	133523691	133626892	JH;NJ	LOC102159171
9	610	133840695	133911026	BM;JQH;LP;NJ
9	611	133948708	134045958	GU;HT;JH;JQH;LP;MZ;NJ;SZL;TC	LOC110255543
9	622	135423296	135542144	MZ	LOC100514786
9	624	135570347	135728925	JQH

## Sheet: Table S4
Table S4 The H12 statistic in introgression regions.
Group	H12
WZS	0.534869
BMX	0.646889
LC	0.754755
DHB	0.774085
CJX	0.780612

## Sheet: Table S5
Table S5 Fisher's Exact test of selected blocks between introgression and non-introgression regions.
Category	Introgression blocks	Non-introgression blocks	total
Selected(Fst top 5%)	960	1718	2678
Not selected	672	7266	7938
total	1632	8984	10616
The result is significant at p < .01.

## Sheet: Table S6
Table S6 Information of introgression blocks under selecetion for different large-sized pigs.
Large-sized pig	Number of introgression block	Number of selected introgression blocks	Ratio of selected introgression blocks
GU	150	150	1
KL	197	191	0.969543
MZ	191	178	0.931937
BM	188	144	0.765957
HT	202	152	0.752475
LWH	188	137	0.728723
MS	229	152	0.663755
TC	195	128	0.65641
JQH	316	195	0.617089
NJ	194	115	0.592784
LP	206	122	0.592233
GX	324	181	0.558642
SZL	300	167	0.556667
RC	163	88	0.539877
JH	237	120	0.506329

## Sheet: Table S7
Table S7 Posterior distribution of Figure 6A.
Statistics	GAMMA	MNorthToDHB	MUTATION	NDHB	NGhost	NNorth	NSouth	TNorthToDHB	TGhostToNorth	TGhostToSouth
mode	5.55561	0.338628	4.88649e-08	8666.67	40870.9	7747.75	7819.82	1558.76	2346.35	2344.34
mean	0.491704	0.536338	0.526446	0.581089	0.717624	0.496549	0.495763	0.656855	2.48891	2.48869
median	7.29496	0.265345	5.23136e-08	10247.6	35990.6	8569.49	8595.34	1302.8	2480.63	2482.88
quantile_50_lower_bound	4.11008	0.154955	3.12474e-08	6751.67	27816.1	6109.1	6099.64	912.701	2265.52	2263.93
quantile_50_upper_bound	10.6061	0.371822	7.33193e-08	14036	42496	11394	11400.3	1624.6	2706.97	2706.7
quantile_90_lower_bound	1.13771	0.0500205	1.01471e-08	3349.02	15213.2	3367.73	3339.76	405.001	2070.47	2068.62
quantile_90_upper_bound	13.7736	0.466486	9.27602e-08	18146	48174.5	15781.1	15643.3	1905.28	2920.38	2919.53
quantile_95_lower_bound	0.619312	0.0318476	6.1389e-09	2737.19	11483.6	2785.2	2763.98	287.609	2037.84	2036.68
quantile_95_upper_bound	14.324	0.481923	9.60542e-08	18940.6	49046.9	17061.8	16912.4	1949.85	2956.4	2955.88
quantile_99_lower_bound	0.130344	0.0146328	2.13651e-09	2155.63	5626.21	2177.12	2170.57	149.033	2007.8	2007.51
quantile_99_upper_bound	14.8447	0.495964	9.91134e-08	19744.5	49801	18946	18846.8	1989.28	2990.02	2989.87
HPD_50_lower_bound	3.40847	0.188049	1.20325e-06	5675.68	33375.4	5333.33	5369.37	1165.06	2198.2	2216.22
HPD_50_upper_bound	9.86489	0.403372	-1.09532e-06	12864.9	46876.9	10468.5	10576.6	1828.83	2634.63	2655.66
HPD_90_lower_bound	1.03611	0.0610128	1.47391e-06	2882.88	19921.9	2558.56	2558.56	575.475	2058.06	2052.05
HPD_90_upper_bound	13.6487	0.475964	-1.36687e-06	17585.6	50000	14612.6	14504.5	2000	2905.91	2900.9
HPD_95_lower_bound	0.540621	0.0428648	8.9923e-07	2288.29	15309.3	2000	2000	406.206	2027.03	2021.02
HPD_95_upper_bound	14.2192	0.491169	-7.92581e-07	18414.4	50000	15765.8	15621.6	2000	2943.94	2938.94
HPD_99_lower_bound	0.0601435	0.0203023	9.70108e-07	2000	7909.91	2000	2000	196.997	2000	2000
HPD_99_upper_bound	14.7447	0.499998	-8.66729e-07	19495.5	50000	18288.3	18180.2	2000	2980.98	2979.98
M : migration rate; T : migration time; N: populatipn size

## Sheet: Table S8
Table S8 Posterior distribution of Figure 6B.
Statistics	GAMMA	MHJToDHB	MJZToHJ	MSouth2HJ	MHJ2South	MUTATION	NDHB	NGhost	NHJ	NJZ	NNorth	NSouth	THJToDHB	TJZToHJ	TNorthToHJ	TSouthToHJ	THJToSouth	TNorthToJZ	TGhostToNorth	TGhostToSouth
mode	7.11713	0.148809	0.589734	0.173824	0.373454	3.76667e-08	6522.52	40678.7	6180.18	8288.29	6288.29	5855.86	754.92	1161.81	1776.04	978.216	782.064	1609.03	2675.27	2284.18
mean	0.517944	0.489371	0.519555	0.50415	0.570297	0.513779	0.544322	0.708665	0.476153	0.537771	0.543148	0.402438	0.454404	0.594675	0.868179	0.527797	0.492408	0.743674	2.52294	2.49057
median	7.81114	0.232396	0.516543	0.242759	0.290712	5.07464e-08	9317.33	35484.6	7970.5	9339.76	9284.57	6810.51	814.006	1136.86	1631.4	993.971	908.244	1454.36	2533.3	2489.12
quantile_50_lower_bound	4.51032	0.13036	0.297721	0.139122	0.175692	2.92146e-08	5964.05	27101.5	5309.4	6545.74	5873.25	4747.23	541.771	838.024	1403.39	616.802	557.024	1152.83	2307.36	2263.34
quantile_50_upper_bound	11.0926	0.345753	0.731863	0.353126	0.387503	7.25088e-08	13356.3	42246.3	11312.8	12535.4	13394.7	9254.03	1106.94	1425.8	1809.4	1375.82	1285.91	1700.81	2743.51	2714.95
quantile_90_lower_bound	1.29197	0.0412657	0.0902715	0.044765	0.0563632	9.07286e-09	3033.5	14761.2	2865.59	3515.13	2967.75	2728.12	241.014	433.353	1003.99	244.673	222.481	683.559	2085.28	2068.46
quantile_90_upper_bound	13.9869	0.456737	0.9286	0.458816	0.470929	9.25104e-08	17901.4	48113	16251	16929.8	17961	13244.9	1512.59	1780.08	1957.45	1790.4	1736.52	1925.13	2932.42	2921.72
quantile_95_lower_bound	0.712925	0.0266757	0.0539225	0.0287442	0.0355664	5.4518e-09	2549.63	11152.5	2457.73	2875.36	2508.28	2384.32	179.736	322.268	865.3	178.96	165.652	539.196	2046.84	2036.83
quantile_95_upper_bound	14.4541	0.475997	0.961246	0.477228	0.484424	9.59077e-08	18784.4	49014	17521.9	18019.4	18827.4	14575.7	1630.99	1864.4	1978.26	1876.6	1838.55	1960.71	2963.68	2957.24
quantile_99_lower_bound	0.153582	0.0133919	0.0193408	0.0138843	0.0155362	1.95568e-09	2110.66	5457.5	2090.4	2200.45	2100.41	2074.67	117.612	168.737	600.868	116.672	113.433	295.776	2010.36	2007.94
quantile_99_upper_bound	14.8786	0.494386	0.991283	0.494729	0.496569	9.9073e-08	19696.4	49793.9	19195	19409.4	19709	16982.1	1819.98	1962.11	1995.57	1968.43	1955.22	1991.82	2992.23	2990.59
HPD_50_lower_bound	5.12013	0.0762177	0.326135	0.102704	0.250342	1.41648e-06	3855.86	32798.8	3711.71	5603.6	3603.6	3819.82	487.417	866.046	1586.67	586.631	449.582	1329.85	2398.47	2212.48
HPD_50_upper_bound	11.6667	0.284673	0.7582	0.314103	0.449479	-1.31766e-06	10774.8	46780.8	9279.28	11441.4	10612.6	8126.13	1044.56	1449.98	1950.84	1343.19	1167.74	1844.47	2828.17	2707.64
HPD_90_lower_bound	1.69671	0.025207	0.104155	0.0364878	0.0879895	1.41633e-06	2000	19345.3	2000	2846.85	2000	2000	173.794	467.908	1166.06	200.748	130.398	857.991	2113.69	2054.4
HPD_90_upper_bound	14.3544	0.437705	0.94054	0.449969	0.496075	-1.31344e-06	16486.5	50000	14522.5	16072.1	16558.6	11711.7	1424.6	1810.2	2000	1738.58	1616.12	2000	2958.16	2906.93
HPD_95_lower_bound	1.14116	0.0119633	0.0684803	0.0217737	0.0570886	1.23913e-06	2000	14828.8	2000	2234.23	2000	2000	103.69	367.425	1007.65	130.414	100	683.603	2073.17	2023.12
HPD_95_upper_bound	14.8198	0.458796	0.973242	0.469097	0.499999	-1.13614e-06	17909.9	50000	16252.3	17135.1	17964	13225.2	1515	1901.21	2000	1816.51	1733.91	2000	2987.16	2942.66
HPD_99_lower_bound	0.330348	0.0100017	0.030823	0.010002	0.0222641	1.1976e-06	2000	7669.67	2000	2000	2000	2000	100	219.546	721.784	100	100	385.811	2020.17	2000
HPD_99_upper_bound	15	0.489206	0.999999	0.489698	0.499999	-1.09452e-06	19441.4	50000	18666.7	18955	19459.5	16036	1751.14	1996	2000	1940.07	1918.2	2000	3000	2981.73
M : migration rate; T : migration time; N: populatipn size

## Sheet: Table S9
Table S9 GO enrichment of introgreesion genes.
GroupID	Category	Term	Description	LogP	Log(q-value)	InTerm_InList	Genes	Symbols
1_Summary	GO Biological Processes	GO:0097435	supramolecular fiber organization	-6.9411	-2.923	38/713	226,283,408,832,1072,1496,2041,4130,4642,4739,4926,5108,6714,7062,7373,7429,7791,9419,9938,10529,23406,23603,27229,27302,30008,51804,54434,54800,57482,57698,79929,80206,85477,126820,130271,253980,342184,406996,150,2317,3781,4607,5144,5592,6262,9344,23022,23327,23433,652,1630,2045,4331,6688,6911,8291,8780,10062,10533,22891,23329,25987,26052,29763,54386,56890,64422,79772,83478,128866,1642,1643,2049…	ALDOA,ANG,ARRB1,CAPZB,CFL1,CTNNA2,EPHA1,MAP1A,MYO1D,NEDD9,NUMA1,PCM1,SRC,TCHH,COL14A1,VIL1,ZYX,CRIPT,ARHGAP25,NEBL,COTL1,CORO1C,TUBGCP4,BMP10,EFEMP2,SIX4,SSH1,KLHL24,CRACD,SHTN1,MAP6D1,FHOD3,SCIN,DNAI3,PLEKHH2,KCTD13,FMN1,MIR214,ADRA2A,FLNB,KCNN2,MYBPC3,PDE4D,PRKG1,RYR2,TAOK2,PALLD,NEDD4L,RHOQ,BMP4,DCC,EPHA7,MNAT1,SPI1,TBX6,DYSF,RIOK3,NR1H3,ATG7,ZNF365,TBC1D30,TSKU,DNM3,PACSIN3,TERF2IP,MDM1,ATG3,…
1_Member	GO Biological Processes	GO:0097435	supramolecular fiber organization	-6.9411	-2.923	38/713	226,283,408,832,1072,1496,2041,4130,4642,4739,4926,5108,6714,7062,7373,7429,7791,9419,9938,10529,23406,23603,27229,27302,30008,51804,54434,54800,57482,57698,79929,80206,85477,126820,130271,253980,342184,406996	ALDOA,ANG,ARRB1,CAPZB,CFL1,CTNNA2,EPHA1,MAP1A,MYO1D,NEDD9,NUMA1,PCM1,SRC,TCHH,COL14A1,VIL1,ZYX,CRIPT,ARHGAP25,NEBL,COTL1,CORO1C,TUBGCP4,BMP10,EFEMP2,SIX4,SSH1,KLHL24,CRACD,SHTN1,MAP6D1,FHOD3,SCIN,DNAI3,PLEKHH2,KCTD13,FMN1,MIR214
1_Member	GO Biological Processes	GO:0030029	actin filament-based process	-6.27673	-2.73626	39/789	150,226,283,408,832,1072,1496,2041,2317,3781,4607,4642,4739,5144,5592,6262,6714,7429,7791,9344,9938,10529,23022,23327,23406,23433,23603,27302,51804,54434,57482,57698,80206,85477,126820,130271,253980,342184,406996	ADRA2A,ALDOA,ANG,ARRB1,CAPZB,CFL1,CTNNA2,EPHA1,FLNB,KCNN2,MYBPC3,MYO1D,NEDD9,PDE4D,PRKG1,RYR2,SRC,VIL1,ZYX,TAOK2,ARHGAP25,NEBL,PALLD,NEDD4L,COTL1,RHOQ,CORO1C,BMP10,SIX4,SSH1,CRACD,SHTN1,FHOD3,SCIN,DNAI3,PLEKHH2,KCTD13,FMN1,MIR214
1_Member	GO Biological Processes	GO:0007015	actin filament organization	-5.80855	-2.56742	26/436	226,283,408,832,1072,1496,2041,4642,4739,6714,7429,7791,9938,10529,23406,23603,54434,57482,57698,80206,85477,126820,130271,253980,342184,406996	ALDOA,ANG,ARRB1,CAPZB,CFL1,CTNNA2,EPHA1,MYO1D,NEDD9,SRC,VIL1,ZYX,ARHGAP25,NEBL,COTL1,CORO1C,SSH1,CRACD,SHTN1,FHOD3,SCIN,DNAI3,PLEKHH2,KCTD13,FMN1,MIR214
1_Member	GO Biological Processes	GO:0030036	actin cytoskeleton organization	-5.43393	-2.3525	34/696	150,226,283,408,832,1072,1496,2041,2317,4642,4739,5592,6714,7429,7791,9344,9938,10529,23022,23406,23433,23603,27302,51804,54434,57482,57698,80206,85477,126820,130271,253980,342184,406996	ADRA2A,ALDOA,ANG,ARRB1,CAPZB,CFL1,CTNNA2,EPHA1,FLNB,MYO1D,NEDD9,PRKG1,SRC,VIL1,ZYX,TAOK2,ARHGAP25,NEBL,PALLD,COTL1,RHOQ,CORO1C,BMP10,SIX4,SSH1,CRACD,SHTN1,FHOD3,SCIN,DNAI3,PLEKHH2,KCTD13,FMN1,MIR214
1_Member	GO Biological Processes	GO:0051129	negative regulation of cellular component organization	-4.38911	-1.80656	34/782	652,832,1496,1630,2045,4331,6688,6714,6911,7429,8291,8780,10062,10533,22891,23329,23603,25987,26052,29763,54386,54434,56890,57482,64422,79772,79929,80206,83478,85477,126820,128866,130271,406996	BMP4,CAPZB,CTNNA2,DCC,EPHA7,MNAT1,SPI1,SRC,TBX6,VIL1,DYSF,RIOK3,NR1H3,ATG7,ZNF365,TBC1D30,CORO1C,TSKU,DNM3,PACSIN3,TERF2IP,SSH1,MDM1,CRACD,ATG3,MCTP1,MAP6D1,FHOD3,ARHGAP24,SCIN,DNAI3,CHMP4B,PLEKHH2,MIR214
1_Member	GO Biological Processes	GO:0044089	positive regulation of cellular component biogenesis	-4.37869	-1.80656	27/557	1496,1642,1643,2041,2049,2895,2968,4926,5702,6714,7122,7429,8061,9076,9378,9662,23433,26052,27302,57451,57482,79574,84250,85477,126820,147381,342184	CTNNA2,DDB1,DDB2,EPHA1,EPHB3,GRID2,GTF2H4,NUMA1,PSMC3,SRC,CLDN5,VIL1,FOSL1,CLDN1,NRXN1,CEP135,RHOQ,DNM3,BMP10,TENM2,CRACD,EPS8L3,SLF1,SCIN,DNAI3,CBLN2,FMN1
1_Member	GO Biological Processes	GO:0051494	negative regulation of cytoskeleton organization	-3.8498	-1.48693	12/162	832,1496,7429,54434,56890,57482,79929,80206,85477,126820,130271,406996	CAPZB,CTNNA2,VIL1,SSH1,MDM1,CRACD,MAP6D1,FHOD3,SCIN,DNAI3,PLEKHH2,MIR214
1_Member	GO Biological Processes	GO:0008154	actin polymerization or depolymerization	-3.79444	-1.46637	14/215	283,832,1072,1496,7429,23406,54434,57482,80206,85477,126820,130271,342184,406996	ANG,CAPZB,CFL1,CTNNA2,VIL1,COTL1,SSH1,CRACD,FHOD3,SCIN,DNAI3,PLEKHH2,FMN1,MIR214
1_Member	GO Biological Processes	GO:0051493	regulation of cytoskeleton organization	-3.73911	-1.45222	25/544	832,1496,2041,4130,4926,7429,8480,9344,10039,11064,23406,23433,27302,54434,56890,57132,57482,79929,80206,85477,126820,128866,130271,342184,406996	CAPZB,CTNNA2,EPHA1,MAP1A,NUMA1,VIL1,RAE1,TAOK2,PARP3,CNTRL,COTL1,RHOQ,BMP10,SSH1,MDM1,CHMP1B,CRACD,MAP6D1,FHOD3,SCIN,DNAI3,CHMP4B,PLEKHH2,FMN1,MIR214
1_Member	GO Biological Processes	GO:0022411	cellular component disassembly	-3.49218	-1.29485	25/565	780,832,960,1072,3480,4040,4130,7429,10133,10533,10645,10783,11345,28977,51318,55037,57132,57482,60488,64422,65082,79929,85477,130271,162427	DDR1,CAPZB,CD44,CFL1,IGF1R,LRP6,MAP1A,VIL1,OPTN,ATG7,CAMKK2,NEK6,GABARAPL2,MRPL42,MRPL35,PTCD3,CHMP1B,CRACD,MRPS35,ATG3,VPS33A,MAP6D1,SCIN,PLEKHH2,RETREG3
1_Member	GO Biological Processes	GO:0051125	regulation of actin nucleation	-3.47137	-1.2865	5/30	1496,7429,85477,126820,342184	CTNNA2,VIL1,SCIN,DNAI3,FMN1
1_Member	GO Biological Processes	GO:0030837	negative regulation of actin filament polymerization	-3.46904	-1.2865	7/64	832,7429,54434,57482,80206,85477,406996	CAPZB,VIL1,SSH1,CRACD,FHOD3,SCIN,MIR214
1_Member	GO Biological Processes	GO:0051258	protein polymerization	-3.34646	-1.21956	16/295	283,832,1496,4926,7429,23406,26052,27229,54434,57482,80206,85477,126820,128866,342184,406996	ANG,CAPZB,CTNNA2,NUMA1,VIL1,COTL1,DNM3,TUBGCP4,SSH1,CRACD,FHOD3,SCIN,DNAI3,CHMP4B,FMN1,MIR214
1_Member	GO Biological Processes	GO:0008064	regulation of actin polymerization or depolymerization	-3.31931	-1.21267	12/185	832,1496,7429,23406,54434,57482,80206,85477,126820,130271,342184,406996	CAPZB,CTNNA2,VIL1,COTL1,SSH1,CRACD,FHOD3,SCIN,DNAI3,PLEKHH2,FMN1,MIR214
1_Member	GO Biological Processes	GO:0010639	negative regulation of organelle organization	-3.31154	-1.21267	20/419	652,832,1496,4331,6688,6714,7429,10533,23329,54386,54434,56890,57482,79929,80206,85477,126820,128866,130271,406996	BMP4,CAPZB,CTNNA2,MNAT1,SPI1,SRC,VIL1,ATG7,TBC1D30,TERF2IP,SSH1,MDM1,CRACD,MAP6D1,FHOD3,SCIN,DNAI3,CHMP4B,PLEKHH2,MIR214
1_Member	GO Biological Processes	GO:0030832	regulation of actin filament length	-3.29835	-1.21203	12/186	832,1496,7429,23406,54434,57482,80206,85477,126820,130271,342184,406996	CAPZB,CTNNA2,VIL1,COTL1,SSH1,CRACD,FHOD3,SCIN,DNAI3,PLEKHH2,FMN1,MIR214
1_Member	GO Biological Processes	GO:1902904	negative regulation of supramolecular fiber organization	-3.27693	-1.20866	11/161	832,1496,7429,54434,57482,79929,80206,85477,126820,130271,406996	CAPZB,CTNNA2,VIL1,SSH1,CRACD,MAP6D1,FHOD3,SCIN,DNAI3,PLEKHH2,MIR214
1_Member	GO Biological Processes	GO:0030041	actin filament polymerization	-3.2569	-1.19825	12/188	283,832,1496,7429,23406,54434,57482,80206,85477,126820,342184,406996	ANG,CAPZB,CTNNA2,VIL1,COTL1,SSH1,CRACD,FHOD3,SCIN,DNAI3,FMN1,MIR214
1_Member	GO Biological Processes	GO:0032970	regulation of actin filament-based process	-3.21482	-1.17478	19/395	832,1496,2041,4607,5144,6262,7429,9344,23406,23433,27302,54434,57482,80206,85477,126820,130271,342184,406996	CAPZB,CTNNA2,EPHA1,MYBPC3,PDE4D,RYR2,VIL1,TAOK2,COTL1,RHOQ,BMP10,SSH1,CRACD,FHOD3,SCIN,DNAI3,PLEKHH2,FMN1,MIR214
1_Member	GO Biological Processes	GO:1902903	regulation of supramolecular fiber organization	-3.1455	-1.15143	18/369	832,1496,2041,4130,4926,7429,23406,27302,30008,54434,57482,79929,80206,85477,126820,130271,342184,406996	CAPZB,CTNNA2,EPHA1,MAP1A,NUMA1,VIL1,COTL1,BMP10,EFEMP2,SSH1,CRACD,MAP6D1,FHOD3,SCIN,DNAI3,PLEKHH2,FMN1,MIR214
1_Member	GO Biological Processes	GO:0032984	protein-containing complex disassembly	-3.11998	-1.13143	17/340	832,1072,3480,4040,4130,7429,11345,28977,51318,55037,57132,57482,60488,65082,79929,85477,130271	CAPZB,CFL1,IGF1R,LRP6,MAP1A,VIL1,GABARAPL2,MRPL42,MRPL35,PTCD3,CHMP1B,CRACD,MRPS35,VPS33A,MAP6D1,SCIN,PLEKHH2
1_Member	GO Biological Processes	GO:0030833	regulation of actin filament polymerization	-3.10154	-1.11836	11/169	832,1496,7429,23406,54434,57482,80206,85477,126820,342184,406996	CAPZB,CTNNA2,VIL1,COTL1,SSH1,CRACD,FHOD3,SCIN,DNAI3,FMN1,MIR214
1_Member	GO Biological Processes	GO:0032272	negative regulation of protein polymerization	-2.94753	-1.02631	7/78	832,7429,54434,57482,80206,85477,406996	CAPZB,VIL1,SSH1,CRACD,FHOD3,SCIN,MIR214
1_Member	GO Biological Processes	GO:0030042	actin filament depolymerization	-2.87814	-0.990263	6/59	832,1072,7429,57482,85477,130271	CAPZB,CFL1,VIL1,CRACD,SCIN,PLEKHH2
1_Member	GO Biological Processes	GO:0090066	regulation of anatomical structure size	-2.80069	-0.93977	21/495	150,832,1131,1496,1630,1910,2045,3269,4897,5592,7429,23406,54434,57482,57698,80206,85477,126820,130271,342184,406996	ADRA2A,CAPZB,CHRM3,CTNNA2,DCC,EDNRB,EPHA7,HRH1,NRCAM,PRKG1,VIL1,COTL1,SSH1,CRACD,SHTN1,FHOD3,SCIN,DNAI3,PLEKHH2,FMN1,MIR214
1_Member	GO Biological Processes	GO:0051016	barbed-end actin filament capping	-2.73233	-0.903543	4/26	832,7429,57482,85477	CAPZB,VIL1,CRACD,SCIN
1_Member	GO Biological Processes	GO:1901879	regulation of protein depolymerization	-2.72947	-0.903543	7/85	832,4130,7429,57482,79929,85477,130271	CAPZB,MAP1A,VIL1,CRACD,MAP6D1,SCIN,PLEKHH2
1_Member	GO Biological Processes	GO:0030835	negative regulation of actin filament depolymerization	-2.64817	-0.866098	5/45	832,7429,57482,85477,130271	CAPZB,VIL1,CRACD,SCIN,PLEKHH2
1_Member	GO Biological Processes	GO:0043624	cellular protein complex disassembly	-2.63762	-0.865332	12/222	832,1072,4130,7429,28977,51318,55037,57482,60488,79929,85477,130271	CAPZB,CFL1,MAP1A,VIL1,MRPL42,MRPL35,PTCD3,CRACD,MRPS35,MAP6D1,SCIN,PLEKHH2
1_Member	GO Biological Processes	GO:0051261	protein depolymerization	-2.6246	-0.857365	8/113	832,1072,4130,7429,57482,79929,85477,130271	CAPZB,CFL1,MAP1A,VIL1,CRACD,MAP6D1,SCIN,PLEKHH2
1_Member	GO Biological Processes	GO:0032271	regulation of protein polymerization	-2.58975	-0.837504	12/225	832,1496,4926,7429,23406,54434,57482,80206,85477,126820,342184,406996	CAPZB,CTNNA2,NUMA1,VIL1,COTL1,SSH1,CRACD,FHOD3,SCIN,DNAI3,FMN1,MIR214
1_Member	GO Biological Processes	GO:0031334	positive regulation of protein complex assembly	-2.58458	-0.837104	14/286	1496,1642,1643,2968,4926,5702,6714,7429,8061,57482,84250,85477,126820,342184	CTNNA2,DDB1,DDB2,GTF2H4,NUMA1,PSMC3,SRC,VIL1,FOSL1,CRACD,SLF1,SCIN,DNAI3,FMN1
1_Member	GO Biological Processes	GO:0032956	regulation of actin cytoskeleton organization	-2.53931	-0.806338	16/353	832,1496,2041,7429,9344,23406,23433,27302,54434,57482,80206,85477,126820,130271,342184,406996	CAPZB,CTNNA2,EPHA1,VIL1,TAOK2,COTL1,RHOQ,BMP10,SSH1,CRACD,FHOD3,SCIN,DNAI3,PLEKHH2,FMN1,MIR214
1_Member	GO Biological Processes	GO:1901880	negative regulation of protein depolymerization	-2.49655	-0.772465	6/70	832,7429,57482,79929,85477,130271	CAPZB,VIL1,CRACD,MAP6D1,SCIN,PLEKHH2
1_Member	GO Biological Processes	GO:0043254	regulation of protein complex assembly	-2.48343	-0.766621	20/492	832,1496,1642,1643,2968,4926,5702,6714,7429,8061,8780,23406,54434,57482,80206,84250,85477,126820,342184,406996	CAPZB,CTNNA2,DDB1,DDB2,GTF2H4,NUMA1,PSMC3,SRC,VIL1,FOSL1,RIOK3,COTL1,SSH1,CRACD,FHOD3,SLF1,SCIN,DNAI3,FMN1,MIR214
1_Member	GO Biological Processes	GO:0043244	regulation of protein complex disassembly	-2.46313	-0.753481	8/120	832,3480,4130,7429,57482,79929,85477,130271	CAPZB,IGF1R,MAP1A,VIL1,CRACD,MAP6D1,SCIN,PLEKHH2
1_Member	GO Biological Processes	GO:0031333	negative regulation of protein complex assembly	-2.43765	-0.741963	9/148	832,6714,7429,8780,54434,57482,80206,85477,406996	CAPZB,SRC,VIL1,RIOK3,SSH1,CRACD,FHOD3,SCIN,MIR214
1_Member	GO Biological Processes	GO:0051014	actin filament severing	-2.40047	-0.716519	3/16	1072,7429,85477	CFL1,VIL1,SCIN
1_Member	GO Biological Processes	GO:0045010	actin nucleation	-2.37136	-0.699736	5/52	1496,7429,85477,126820,342184	CTNNA2,VIL1,SCIN,DNAI3,FMN1
1_Member	GO Biological Processes	GO:0032535	regulation of cellular component size	-2.34273	-0.678837	16/370	832,1496,1630,2045,4897,7429,23406,54434,57482,57698,80206,85477,126820,130271,342184,406996	CAPZB,CTNNA2,DCC,EPHA7,NRCAM,VIL1,COTL1,SSH1,CRACD,SHTN1,FHOD3,SCIN,DNAI3,PLEKHH2,FMN1,MIR214
1_Member	GO Biological Processes	GO:0110053	regulation of actin filament organization	-2.3386	-0.675981	13/273	832,1496,2041,7429,23406,54434,57482,80206,85477,126820,130271,342184,406996	CAPZB,CTNNA2,EPHA1,VIL1,COTL1,SSH1,CRACD,FHOD3,SCIN,DNAI3,PLEKHH2,FMN1,MIR214
1_Member	GO Biological Processes	GO:0030834	regulation of actin filament depolymerization	-2.30067	-0.659231	5/54	832,7429,57482,85477,130271	CAPZB,VIL1,CRACD,SCIN,PLEKHH2
1_Member	GO Biological Processes	GO:0043242	negative regulation of protein complex disassembly	-2.18483	-0.584951	6/81	832,7429,57482,79929,85477,130271	CAPZB,VIL1,CRACD,MAP6D1,SCIN,PLEKHH2
1_Member	GO Biological Processes	GO:1902905	positive regulation of supramolecular fiber organization	-2.0138	-0.471857	10/203	1496,2041,4926,7429,27302,30008,57482,85477,126820,342184	CTNNA2,EPHA1,NUMA1,VIL1,BMP10,EFEMP2,CRACD,SCIN,DNAI3,FMN1
1_Member	GO Biological Processes	GO:0051693	actin filament capping	-2.0067	-0.471857	4/41	832,7429,57482,85477	CAPZB,VIL1,CRACD,SCIN
2_Summary	GO Biological Processes	GO:0033674	positive regulation of kinase activity	-6.81735	-2.923	34/604	108,116,150,283,408,652,727,780,1435,1848,1849,2041,2045,2049,2690,3480,3558,3735,4331,4739,6091,6556,6714,6885,7334,8567,8915,9344,9966,10718,27347,57498,219771,285220,5588,54165,10252,27250,4040,6547,8900,960,2218,3276,5801,6237,6688,7188	ADCY2,ADCYAP1,ADRA2A,ANG,ARRB1,BMP4,C5,DDR1,CSF1,DUSP6,DUSP7,EPHA1,EPHA7,EPHB3,GHR,IGF1R,IL2,KARS1,MNAT1,NEDD9,ROBO1,SLC11A1,SRC,MAP3K7,UBE2N,MADD,BCL10,TAOK2,TNFSF15,NRG3,STK39,KIDINS220,CCNY,EPHA6,PRKCQ,DCUN1D1,SPRY1,PDCD4,LRP6,SLC8A3,CCNA1,CD44,FKTN,PRMT1,PTPRR,RRAS,SPI1,TRAF5
2_Member	GO Biological Processes	GO:0033674	positive regulation of kinase activity	-6.81735	-2.923	34/604	108,116,150,283,408,652,727,780,1435,1848,1849,2041,2045,2049,2690,3480,3558,3735,4331,4739,6091,6556,6714,6885,7334,8567,8915,9344,9966,10718,27347,57498,219771,285220	ADCY2,ADCYAP1,ADRA2A,ANG,ARRB1,BMP4,C5,DDR1,CSF1,DUSP6,DUSP7,EPHA1,EPHA7,EPHB3,GHR,IGF1R,IL2,KARS1,MNAT1,NEDD9,ROBO1,SLC11A1,SRC,MAP3K7,UBE2N,MADD,BCL10,TAOK2,TNFSF15,NRG3,STK39,KIDINS220,CCNY,EPHA6
2_Member	GO Biological Processes	GO:0051347	positive regulation of transferase activity	-6.50516	-2.78691	36/682	108,116,150,283,408,652,727,780,1435,1848,1849,2041,2045,2049,2690,3480,3558,3735,4331,4739,5588,6091,6556,6714,6885,7334,8567,8915,9344,9966,10718,27347,54165,57498,219771,285220	ADCY2,ADCYAP1,ADRA2A,ANG,ARRB1,BMP4,C5,DDR1,CSF1,DUSP6,DUSP7,EPHA1,EPHA7,EPHB3,GHR,IGF1R,IL2,KARS1,MNAT1,NEDD9,PRKCQ,ROBO1,SLC11A1,SRC,MAP3K7,UBE2N,MADD,BCL10,TAOK2,TNFSF15,NRG3,STK39,DCUN1D1,KIDINS220,CCNY,EPHA6
2_Member	GO Biological Processes	GO:0032147	activation of protein kinase activity	-4.72802	-1.95773	20/329	108,150,283,408,652,727,1848,1849,2690,3735,6556,6714,6885,7334,8567,9344,9966,10718,27347,57498	ADCY2,ADRA2A,ANG,ARRB1,BMP4,C5,DUSP6,DUSP7,GHR,KARS1,SLC11A1,SRC,MAP3K7,UBE2N,MADD,TAOK2,TNFSF15,NRG3,STK39,KIDINS220
2_Member	GO Biological Processes	GO:0045860	positive regulation of protein kinase activity	-4.31034	-1.77714	26/531	108,116,150,283,408,652,727,1435,1848,1849,2690,3735,4331,4739,6091,6556,6714,6885,7334,8567,9344,9966,10718,27347,57498,219771	ADCY2,ADCYAP1,ADRA2A,ANG,ARRB1,BMP4,C5,CSF1,DUSP6,DUSP7,GHR,KARS1,MNAT1,NEDD9,ROBO1,SLC11A1,SRC,MAP3K7,UBE2N,MADD,TAOK2,TNFSF15,NRG3,STK39,KIDINS220,CCNY
2_Member	GO Biological Processes	GO:0043405	regulation of MAP kinase activity	-4.10037	-1.63844	19/336	150,408,652,727,1848,1849,2690,3480,3735,6091,6714,6885,7334,8567,9344,10252,27250,27347,57498	ADRA2A,ARRB1,BMP4,C5,DUSP6,DUSP7,GHR,IGF1R,KARS1,ROBO1,SRC,MAP3K7,UBE2N,MADD,TAOK2,SPRY1,PDCD4,STK39,KIDINS220
2_Member	GO Biological Processes	GO:0043406	positive regulation of MAP kinase activity	-4.02244	-1.60522	16/257	150,408,652,727,1848,1849,2690,3735,6091,6714,6885,7334,8567,9344,27347,57498	ADRA2A,ARRB1,BMP4,C5,DUSP6,DUSP7,GHR,KARS1,ROBO1,SRC,MAP3K7,UBE2N,MADD,TAOK2,STK39,KIDINS220
2_Member	GO Biological Processes	GO:0071900	regulation of protein serine/threonine kinase activity	-3.62803	-1.37714	24/521	150,408,652,727,1848,1849,2690,3480,3735,4040,4331,6091,6547,6714,6885,7334,8567,8900,9344,10252,27250,27347,57498,219771	ADRA2A,ARRB1,BMP4,C5,DUSP6,DUSP7,GHR,IGF1R,KARS1,LRP6,MNAT1,ROBO1,SLC8A3,SRC,MAP3K7,UBE2N,MADD,CCNA1,TAOK2,SPRY1,PDCD4,STK39,KIDINS220,CCNY
2_Member	GO Biological Processes	GO:0071902	positive regulation of protein serine/threonine kinase activity	-3.59532	-1.35899	18/338	150,408,652,727,1848,1849,2690,3735,4331,6091,6714,6885,7334,8567,9344,27347,57498,219771	ADRA2A,ARRB1,BMP4,C5,DUSP6,DUSP7,GHR,KARS1,MNAT1,ROBO1,SRC,MAP3K7,UBE2N,MADD,TAOK2,STK39,KIDINS220,CCNY
2_Member	GO Biological Processes	GO:0000187	activation of MAPK activity	-3.39281	-1.23883	11/156	408,727,1848,1849,2690,3735,6885,7334,8567,9344,27347	ARRB1,C5,DUSP6,DUSP7,GHR,KARS1,MAP3K7,UBE2N,MADD,TAOK2,STK39
2_Member	GO Biological Processes	GO:0043408	regulation of MAPK cascade	-2.78677	-0.932571	28/740	116,150,408,652,727,960,1848,1849,2045,2218,2690,3276,3480,3735,5801,6091,6237,6688,6714,6885,7188,7334,8567,9344,10252,27250,27347,57498	ADCYAP1,ADRA2A,ARRB1,BMP4,C5,CD44,DUSP6,DUSP7,EPHA7,FKTN,GHR,PRMT1,IGF1R,KARS1,PTPRR,ROBO1,RRAS,SPI1,SRC,MAP3K7,TRAF5,UBE2N,MADD,TAOK2,SPRY1,PDCD4,STK39,KIDINS220
2_Member	GO Biological Processes	GO:0043410	positive regulation of MAPK cascade	-2.64904	-0.866098	22/544	116,150,408,652,727,960,1848,1849,2690,3276,3480,3735,6091,6688,6714,6885,7188,7334,8567,9344,27347,57498	ADCYAP1,ADRA2A,ARRB1,BMP4,C5,CD44,DUSP6,DUSP7,GHR,PRMT1,IGF1R,KARS1,ROBO1,SPI1,SRC,MAP3K7,TRAF5,UBE2N,MADD,TAOK2,STK39,KIDINS220
3_Summary	GO Biological Processes	GO:0120035	regulation of plasma membrane bounded cell projection organization	-6.19329	-2.73626	36/703	116,832,960,1072,1496,1630,2045,2049,2895,3558,4897,5025,6091,6714,6911,7429,9662,22891,23098,23216,23327,23329,23433,23603,23637,25987,26052,51626,57451,57498,57698,64422,79574,83478,162427,406996,474,780,2041,4130,5532,5588,5797,8506,8633,9344,9378,23022,54664,284217,285220,815,5592,116443,4739,26033,65082,652,727,1435,1910,2826,3269,3929,8061,9547,10718,27347,226,55023,57194,3398,4762,8835,357…	ADCYAP1,CAPZB,CD44,CFL1,CTNNA2,DCC,EPHA7,EPHB3,GRID2,IL2,NRCAM,P2RX4,ROBO1,SRC,TBX6,VIL1,CEP135,ZNF365,SARM1,TBC1D1,NEDD4L,TBC1D30,RHOQ,CORO1C,RABGAP1,TSKU,DNM3,DYNC2LI1,TENM2,KIDINS220,SHTN1,ATG3,EPS8L3,ARHGAP24,RETREG3,MIR214,ATOH1,DDR1,EPHA1,MAP1A,PPP3CB,PRKCQ,PTPRM,CNTNAP1,UNC5C,TAOK2,NRXN1,PALLD,TMEM106B,LAMA1,EPHA6,CAMK2A,PRKG1,GRIN3A,NEDD9,ATRNL1,VPS33A,BMP4,C5,CSF1,EDNRB,CCR10,HRH1,LBP,FO…
3_Member	GO Biological Processes	GO:0120035	regulation of plasma membrane bounded cell projection organization	-6.19329	-2.73626	36/703	116,832,960,1072,1496,1630,2045,2049,2895,3558,4897,5025,6091,6714,6911,7429,9662,22891,23098,23216,23327,23329,23433,23603,23637,25987,26052,51626,57451,57498,57698,64422,79574,83478,162427,406996	ADCYAP1,CAPZB,CD44,CFL1,CTNNA2,DCC,EPHA7,EPHB3,GRID2,IL2,NRCAM,P2RX4,ROBO1,SRC,TBX6,VIL1,CEP135,ZNF365,SARM1,TBC1D1,NEDD4L,TBC1D30,RHOQ,CORO1C,RABGAP1,TSKU,DNM3,DYNC2LI1,TENM2,KIDINS220,SHTN1,ATG3,EPS8L3,ARHGAP24,RETREG3,MIR214
3_Member	GO Biological Processes	GO:0031344	regulation of cell projection organization	-6.06418	-2.73626	36/712	116,832,960,1072,1496,1630,2045,2049,2895,3558,4897,5025,6091,6714,6911,7429,9662,22891,23098,23216,23327,23329,23433,23603,23637,25987,26052,51626,57451,57498,57698,64422,79574,83478,162427,406996	ADCYAP1,CAPZB,CD44,CFL1,CTNNA2,DCC,EPHA7,EPHB3,GRID2,IL2,NRCAM,P2RX4,ROBO1,SRC,TBX6,VIL1,CEP135,ZNF365,SARM1,TBC1D1,NEDD4L,TBC1D30,RHOQ,CORO1C,RABGAP1,TSKU,DNM3,DYNC2LI1,TENM2,KIDINS220,SHTN1,ATG3,EPS8L3,ARHGAP24,RETREG3,MIR214
3_Member	GO Biological Processes	GO:0120039	plasma membrane bounded cell projection morphogenesis	-5.51749	-2.3525	33/659	474,780,960,1072,1496,1630,2041,2045,2049,4130,4897,5532,5588,5797,6091,6714,7429,8506,8633,9344,9378,22891,23022,23098,23327,23603,25987,26052,54664,57498,57698,284217,285220	ATOH1,DDR1,CD44,CFL1,CTNNA2,DCC,EPHA1,EPHA7,EPHB3,MAP1A,NRCAM,PPP3CB,PRKCQ,PTPRM,ROBO1,SRC,VIL1,CNTNAP1,UNC5C,TAOK2,NRXN1,ZNF365,PALLD,SARM1,NEDD4L,CORO1C,TSKU,DNM3,TMEM106B,KIDINS220,SHTN1,LAMA1,EPHA6
3_Member	GO Biological Processes	GO:0048858	cell projection morphogenesis	-5.46186	-2.3525	33/663	474,780,960,1072,1496,1630,2041,2045,2049,4130,4897,5532,5588,5797,6091,6714,7429,8506,8633,9344,9378,22891,23022,23098,23327,23603,25987,26052,54664,57498,57698,284217,285220	ATOH1,DDR1,CD44,CFL1,CTNNA2,DCC,EPHA1,EPHA7,EPHB3,MAP1A,NRCAM,PPP3CB,PRKCQ,PTPRM,ROBO1,SRC,VIL1,CNTNAP1,UNC5C,TAOK2,NRXN1,ZNF365,PALLD,SARM1,NEDD4L,CORO1C,TSKU,DNM3,TMEM106B,KIDINS220,SHTN1,LAMA1,EPHA6
3_Member	GO Biological Processes	GO:0032990	cell part morphogenesis	-5.24474	-2.23999	33/679	474,780,960,1072,1496,1630,2041,2045,2049,4130,4897,5532,5588,5797,6091,6714,7429,8506,8633,9344,9378,22891,23022,23098,23327,23603,25987,26052,54664,57498,57698,284217,285220	ATOH1,DDR1,CD44,CFL1,CTNNA2,DCC,EPHA1,EPHA7,EPHB3,MAP1A,NRCAM,PPP3CB,PRKCQ,PTPRM,ROBO1,SRC,VIL1,CNTNAP1,UNC5C,TAOK2,NRXN1,ZNF365,PALLD,SARM1,NEDD4L,CORO1C,TSKU,DNM3,TMEM106B,KIDINS220,SHTN1,LAMA1,EPHA6
3_Member	GO Biological Processes	GO:0016358	dendrite development	-4.507	-1.86174	16/234	815,1072,1496,1630,2049,3558,4130,5592,9344,22891,23098,23327,26052,54664,57498,116443	CAMK2A,CFL1,CTNNA2,DCC,EPHB3,IL2,MAP1A,PRKG1,TAOK2,ZNF365,SARM1,NEDD4L,DNM3,TMEM106B,KIDINS220,GRIN3A
3_Member	GO Biological Processes	GO:0048667	cell morphogenesis involved in neuron differentiation	-4.50081	-1.86174	28/579	474,1072,1496,1630,2041,2045,2049,4130,4897,5532,5588,5797,6091,6714,8633,9344,9378,22891,23022,23098,23327,25987,26052,54664,57498,57698,284217,285220	ATOH1,CFL1,CTNNA2,DCC,EPHA1,EPHA7,EPHB3,MAP1A,NRCAM,PPP3CB,PRKCQ,PTPRM,ROBO1,SRC,UNC5C,TAOK2,NRXN1,ZNF365,PALLD,SARM1,NEDD4L,TSKU,DNM3,TMEM106B,KIDINS220,SHTN1,LAMA1,EPHA6
3_Member	GO Biological Processes	GO:0048812	neuron projection morphogenesis	-4.4653	-1.84971	30/645	474,780,1072,1496,1630,2041,2045,2049,4130,4897,5532,5588,5797,6091,6714,8506,8633,9344,9378,22891,23022,23098,23327,25987,26052,54664,57498,57698,284217,285220	ATOH1,DDR1,CFL1,CTNNA2,DCC,EPHA1,EPHA7,EPHB3,MAP1A,NRCAM,PPP3CB,PRKCQ,PTPRM,ROBO1,SRC,CNTNAP1,UNC5C,TAOK2,NRXN1,ZNF365,PALLD,SARM1,NEDD4L,TSKU,DNM3,TMEM106B,KIDINS220,SHTN1,LAMA1,EPHA6
3_Member	GO Biological Processes	GO:0000904	cell morphogenesis involved in differentiation	-4.30975	-1.77714	32/723	474,1072,1496,1630,2041,2045,2049,4130,4739,4897,5532,5588,5797,6091,6714,8633,9344,9378,22891,23022,23098,23327,23603,25987,26033,26052,54664,57498,57698,65082,284217,285220	ATOH1,CFL1,CTNNA2,DCC,EPHA1,EPHA7,EPHB3,MAP1A,NEDD9,NRCAM,PPP3CB,PRKCQ,PTPRM,ROBO1,SRC,UNC5C,TAOK2,NRXN1,ZNF365,PALLD,SARM1,NEDD4L,CORO1C,TSKU,ATRNL1,DNM3,TMEM106B,KIDINS220,SHTN1,VPS33A,LAMA1,EPHA6
3_Member	GO Biological Processes	GO:0006935	chemotaxis	-3.35909	-1.2228	27/644	474,652,727,1435,1630,1910,2041,2045,2049,2826,3269,3929,4897,5025,5588,5797,6091,6714,8061,8633,9378,9547,10718,23022,27347,284217,285220	ATOH1,BMP4,C5,CSF1,DCC,EDNRB,EPHA1,EPHA7,EPHB3,CCR10,HRH1,LBP,NRCAM,P2RX4,PRKCQ,PTPRM,ROBO1,SRC,FOSL1,UNC5C,NRXN1,CXCL14,NRG3,PALLD,STK39,LAMA1,EPHA6
3_Member	GO Biological Processes	GO:0042330	taxis	-3.33851	-1.21956	27/646	474,652,727,1435,1630,1910,2041,2045,2049,2826,3269,3929,4897,5025,5588,5797,6091,6714,8061,8633,9378,9547,10718,23022,27347,284217,285220	ATOH1,BMP4,C5,CSF1,DCC,EDNRB,EPHA1,EPHA7,EPHB3,CCR10,HRH1,LBP,NRCAM,P2RX4,PRKCQ,PTPRM,ROBO1,SRC,FOSL1,UNC5C,NRXN1,CXCL14,NRG3,PALLD,STK39,LAMA1,EPHA6
3_Member	GO Biological Processes	GO:0048813	dendrite morphogenesis	-3.20254	-1.17123	10/139	1072,1496,2049,9344,22891,23098,23327,26052,54664,57498	CFL1,CTNNA2,EPHB3,TAOK2,ZNF365,SARM1,NEDD4L,DNM3,TMEM106B,KIDINS220
3_Member	GO Biological Processes	GO:0007409	axonogenesis	-3.19697	-1.16892	21/460	474,1496,1630,2041,2045,2049,4130,4897,5532,5588,5797,6091,6714,8633,9344,9378,23022,25987,57698,284217,285220	ATOH1,CTNNA2,DCC,EPHA1,EPHA7,EPHB3,MAP1A,NRCAM,PPP3CB,PRKCQ,PTPRM,ROBO1,SRC,UNC5C,TAOK2,NRXN1,PALLD,TSKU,SHTN1,LAMA1,EPHA6
3_Member	GO Biological Processes	GO:0007411	axon guidance	-3.16613	-1.16108	15/277	474,1630,2041,2045,2049,4897,5588,5797,6091,6714,8633,9378,23022,284217,285220	ATOH1,DCC,EPHA1,EPHA7,EPHB3,NRCAM,PRKCQ,PTPRM,ROBO1,SRC,UNC5C,NRXN1,PALLD,LAMA1,EPHA6
3_Member	GO Biological Processes	GO:0097485	neuron projection guidance	-3.15013	-1.15143	15/278	474,1630,2041,2045,2049,4897,5588,5797,6091,6714,8633,9378,23022,284217,285220	ATOH1,DCC,EPHA1,EPHA7,EPHB3,NRCAM,PRKCQ,PTPRM,ROBO1,SRC,UNC5C,NRXN1,PALLD,LAMA1,EPHA6
3_Member	GO Biological Processes	GO:0061564	axon development	-3.03234	-1.08248	22/507	474,780,1496,1630,2041,2045,2049,4130,4897,5532,5588,5797,6091,6714,8633,9344,9378,23022,25987,57698,284217,285220	ATOH1,DDR1,CTNNA2,DCC,EPHA1,EPHA7,EPHB3,MAP1A,NRCAM,PPP3CB,PRKCQ,PTPRM,ROBO1,SRC,UNC5C,TAOK2,NRXN1,PALLD,TSKU,SHTN1,LAMA1,EPHA6
3_Member	GO Biological Processes	GO:0022604	regulation of cell morphogenesis	-2.89782	-1.00564	21/486	226,832,960,1072,1630,2045,2049,4739,4897,6091,6714,7429,9344,23098,23327,23433,23603,26052,55023,57194,57698	ALDOA,CAPZB,CD44,CFL1,DCC,EPHA7,EPHB3,NEDD9,NRCAM,ROBO1,SRC,VIL1,TAOK2,SARM1,NEDD4L,RHOQ,CORO1C,DNM3,PHIP,ATP10A,SHTN1
3_Member	GO Biological Processes	GO:0045664	regulation of neuron differentiation	-2.68455	-0.882611	25/645	116,474,652,1072,1496,1630,1910,2045,2049,2895,3398,3558,4762,4897,6091,6911,8835,22891,23098,23327,25987,26052,57498,57698,162427	ADCYAP1,ATOH1,BMP4,CFL1,CTNNA2,DCC,EDNRB,EPHA7,EPHB3,GRID2,ID2,IL2,NEUROG1,NRCAM,ROBO1,TBX6,SOCS2,ZNF365,SARM1,NEDD4L,TSKU,DNM3,KIDINS220,SHTN1,RETREG3
3_Member	GO Biological Processes	GO:0051962	positive regulation of nervous system development	-2.16881	-0.573316	20/526	116,474,652,1435,2049,2895,3558,3572,4762,4897,5025,6091,8835,9378,22891,23327,57498,57698,147381,162427	ADCYAP1,ATOH1,BMP4,CSF1,EPHB3,GRID2,IL2,IL6ST,NEUROG1,NRCAM,P2RX4,ROBO1,SOCS2,NRXN1,ZNF365,NEDD4L,KIDINS220,SHTN1,CBLN2,RETREG3
3_Member	GO Biological Processes	GO:0010975	regulation of neuron projection development	-2.11063	-0.536428	19/497	116,1072,1496,1630,2045,2049,2895,3558,4897,6091,6911,22891,23098,23327,25987,26052,57498,57698,162427	ADCYAP1,CFL1,CTNNA2,DCC,EPHA7,EPHB3,GRID2,IL2,NRCAM,ROBO1,TBX6,ZNF365,SARM1,NEDD4L,TSKU,DNM3,KIDINS220,SHTN1,RETREG3
4_Summary	GO Biological Processes	GO:0016236	macroautophagy	-6.09809	-2.73626	22/316	535,4864,5289,6714,6885,10133,10254,10533,11345,26249,27244,29110,55763,60412,60592,64422,65082,90423,128866,153129,162427,254122,9100,9392,10645,27074,143187	ATP6V0A1,NPC1,PIK3C3,SRC,MAP3K7,OPTN,STAM2,ATG7,GABARAPL2,KLHL3,SESN1,TBK1,EXOC1,EXOC4,SCOC,ATG3,VPS33A,ATP6V1E2,CHMP4B,SLC38A9,RETREG3,SNX32,USP10,TGFBRAP1,CAMKK2,LAMP3,VTI1A
4_Member	GO Biological Processes	GO:0016236	macroautophagy	-6.09809	-2.73626	22/316	535,4864,5289,6714,6885,10133,10254,10533,11345,26249,27244,29110,55763,60412,60592,64422,65082,90423,128866,153129,162427,254122	ATP6V0A1,NPC1,PIK3C3,SRC,MAP3K7,OPTN,STAM2,ATG7,GABARAPL2,KLHL3,SESN1,TBK1,EXOC1,EXOC4,SCOC,ATG3,VPS33A,ATP6V1E2,CHMP4B,SLC38A9,RETREG3,SNX32
4_Member	GO Biological Processes	GO:0006914	autophagy	-4.56841	-1.89155	27/543	535,4864,5289,6714,6885,9100,9392,10133,10254,10533,10645,11345,26249,27074,27244,29110,55763,60412,60592,64422,65082,90423,128866,143187,153129,162427,254122	ATP6V0A1,NPC1,PIK3C3,SRC,MAP3K7,USP10,TGFBRAP1,OPTN,STAM2,ATG7,CAMKK2,GABARAPL2,KLHL3,LAMP3,SESN1,TBK1,EXOC1,EXOC4,SCOC,ATG3,VPS33A,ATP6V1E2,CHMP4B,VTI1A,SLC38A9,RETREG3,SNX32
4_Member	GO Biological Processes	GO:0061919	process utilizing autophagic mechanism	-4.56841	-1.89155	27/543	535,4864,5289,6714,6885,9100,9392,10133,10254,10533,10645,11345,26249,27074,27244,29110,55763,60412,60592,64422,65082,90423,128866,143187,153129,162427,254122	ATP6V0A1,NPC1,PIK3C3,SRC,MAP3K7,USP10,TGFBRAP1,OPTN,STAM2,ATG7,CAMKK2,GABARAPL2,KLHL3,LAMP3,SESN1,TBK1,EXOC1,EXOC4,SCOC,ATG3,VPS33A,ATP6V1E2,CHMP4B,VTI1A,SLC38A9,RETREG3,SNX32
4_Member	GO Biological Processes	GO:0016241	regulation of macroautophagy	-4.05965	-1.62717	13/178	535,4864,6885,10133,27244,29110,55763,60412,60592,90423,128866,153129,254122	ATP6V0A1,NPC1,MAP3K7,OPTN,SESN1,TBK1,EXOC1,EXOC4,SCOC,ATP6V1E2,CHMP4B,SLC38A9,SNX32
4_Member	GO Biological Processes	GO:0010506	regulation of autophagy	-3.03653	-1.0842	17/346	535,4864,6885,9100,10133,10533,10645,27074,27244,29110,55763,60412,60592,90423,128866,153129,254122	ATP6V0A1,NPC1,MAP3K7,USP10,OPTN,ATG7,CAMKK2,LAMP3,SESN1,TBK1,EXOC1,EXOC4,SCOC,ATP6V1E2,CHMP4B,SLC38A9,SNX32
5_Summary	GO Biological Processes	GO:0022600	digestive system process	-6.02855	-2.73626	12/99	150,1131,1314,4762,6584,7429,10062,27347,57482,64240,113235,497189,56287,108,408,780,832,1910,3659,5025,5588,5592,5890,5912,6714,8527,8835,9076,9158	ADRA2A,CHRM3,COPA,NEUROG1,SLC22A5,VIL1,NR1H3,STK39,CRACD,ABCG5,SLC46A1,TIFAB,GKN1,ADCY2,ARRB1,DDR1,CAPZB,EDNRB,IRF1,P2RX4,PRKCQ,PRKG1,RAD51B,RAP2B,SRC,DGKD,SOCS2,CLDN1,FIBP
5_Member	GO Biological Processes	GO:0022600	digestive system process	-6.02855	-2.73626	12/99	150,1131,1314,4762,6584,7429,10062,27347,57482,64240,113235,497189	ADRA2A,CHRM3,COPA,NEUROG1,SLC22A5,VIL1,NR1H3,STK39,CRACD,ABCG5,SLC46A1,TIFAB
5_Member	GO Biological Processes	GO:0007586	digestion	-5.23124	-2.23999	13/138	150,1131,1314,4762,6584,7429,10062,27347,56287,57482,64240,113235,497189	ADRA2A,CHRM3,COPA,NEUROG1,SLC22A5,VIL1,NR1H3,STK39,GKN1,CRACD,ABCG5,SLC46A1,TIFAB
5_Member	GO Biological Processes	GO:0060457	negative regulation of digestive system process	-4.73766	-1.95773	5/17	4762,10062,27347,64240,497189	NEUROG1,NR1H3,STK39,ABCG5,TIFAB
5_Member	GO Biological Processes	GO:0032941	secretion by tissue	-4.14068	-1.65288	6/35	1131,1314,4762,10062,27347,497189	CHRM3,COPA,NEUROG1,NR1H3,STK39,TIFAB
5_Member	GO Biological Processes	GO:0044058	regulation of digestive system process	-3.86774	-1.49191	6/39	4762,6584,10062,27347,64240,497189	NEUROG1,SLC22A5,NR1H3,STK39,ABCG5,TIFAB
5_Member	GO Biological Processes	GO:0050878	regulation of body fluid levels	-3.42011	-1.25412	23/506	108,150,408,780,832,1131,1314,1910,3659,4762,5025,5588,5592,5890,5912,6714,8527,8835,9076,9158,10062,27347,497189	ADCY2,ADRA2A,ARRB1,DDR1,CAPZB,CHRM3,COPA,EDNRB,IRF1,NEUROG1,P2RX4,PRKCQ,PRKG1,RAD51B,RAP2B,SRC,DGKD,SOCS2,CLDN1,FIBP,NR1H3,STK39,TIFAB
5_Member	GO Biological Processes	GO:0007589	body fluid secretion	-3.33215	-1.21956	8/88	780,1131,1314,4762,8835,10062,27347,497189	DDR1,CHRM3,COPA,NEUROG1,SOCS2,NR1H3,STK39,TIFAB
5_Member	GO Biological Processes	GO:0030157	pancreatic juice secretion	-2.89791	-1.00564	3/11	1314,10062,27347	COPA,NR1H3,STK39
6_Summary	GO Biological Processes	GO:0030031	cell projection assembly	-5.49565	-2.3525	32/630	832,3983,5025,5108,5912,6714,9662,11064,11116,22832,23216,23329,23433,23603,23637,26052,27152,51524,51626,57451,57698,64422,79574,79583,79925,83478,84071,85477,92482,126820,132320,406996,2895,4926,27302,56890,57132,128866,254187	CAPZB,ABLIM1,P2RX4,PCM1,RAP2B,SRC,CEP135,CNTRL,CEP43,CEP162,TBC1D1,TBC1D30,RHOQ,CORO1C,RABGAP1,DNM3,INTU,TMEM138,DYNC2LI1,TENM2,SHTN1,ATG3,EPS8L3,TMEM231,SPEF2,ARHGAP24,ARMC2,SCIN,BBIP1,DNAI3,SCLT1,MIR214,GRID2,NUMA1,BMP10,MDM1,CHMP1B,CHMP4B,TSGA10IP
6_Member	GO Biological Processes	GO:0030031	cell projection assembly	-5.49565	-2.3525	32/630	832,3983,5025,5108,5912,6714,9662,11064,11116,22832,23216,23329,23433,23603,23637,26052,27152,51524,51626,57451,57698,64422,79574,79583,79925,83478,84071,85477,92482,126820,132320,406996	CAPZB,ABLIM1,P2RX4,PCM1,RAP2B,SRC,CEP135,CNTRL,CEP43,CEP162,TBC1D1,TBC1D30,RHOQ,CORO1C,RABGAP1,DNM3,INTU,TMEM138,DYNC2LI1,TENM2,SHTN1,ATG3,EPS8L3,TMEM231,SPEF2,ARHGAP24,ARMC2,SCIN,BBIP1,DNAI3,SCLT1,MIR214
6_Member	GO Biological Processes	GO:0060491	regulation of cell projection assembly	-4.98615	-2.06953	16/214	832,5025,6714,9662,23216,23329,23433,23603,23637,26052,51626,57451,64422,79574,83478,406996	CAPZB,P2RX4,SRC,CEP135,TBC1D1,TBC1D30,RHOQ,CORO1C,RABGAP1,DNM3,DYNC2LI1,TENM2,ATG3,EPS8L3,ARHGAP24,MIR214
6_Member	GO Biological Processes	GO:0120031	plasma membrane bounded cell projection assembly	-4.83806	-1.9649	30/616	832,3983,5025,5108,5912,9662,11064,11116,22832,23216,23329,23433,23603,23637,26052,27152,51524,51626,57451,57698,64422,79574,79583,79925,83478,84071,92482,126820,132320,406996	CAPZB,ABLIM1,P2RX4,PCM1,RAP2B,CEP135,CNTRL,CEP43,CEP162,TBC1D1,TBC1D30,RHOQ,CORO1C,RABGAP1,DNM3,INTU,TMEM138,DYNC2LI1,TENM2,SHTN1,ATG3,EPS8L3,TMEM231,SPEF2,ARHGAP24,ARMC2,BBIP1,DNAI3,SCLT1,MIR214
6_Member	GO Biological Processes	GO:0120032	regulation of plasma membrane bounded cell projection assembly	-4.43303	-1.82872	15/212	832,5025,9662,23216,23329,23433,23603,23637,26052,51626,57451,64422,79574,83478,406996	CAPZB,P2RX4,CEP135,TBC1D1,TBC1D30,RHOQ,CORO1C,RABGAP1,DNM3,DYNC2LI1,TENM2,ATG3,EPS8L3,ARHGAP24,MIR214
6_Member	GO Biological Processes	GO:1902115	regulation of organelle assembly	-3.18241	-1.1628	13/219	2895,4926,6714,9662,23216,23329,23637,27302,51626,56890,57132,64422,128866	GRID2,NUMA1,SRC,CEP135,TBC1D1,TBC1D30,RABGAP1,BMP10,DYNC2LI1,MDM1,CHMP1B,ATG3,CHMP4B
6_Member	GO Biological Processes	GO:0044782	cilium organization	-3.09747	-1.11806	20/436	3983,5108,9662,11064,11116,22832,23216,23329,23637,27152,51524,51626,64422,79583,79925,84071,92482,126820,132320,254187	ABLIM1,PCM1,CEP135,CNTRL,CEP43,CEP162,TBC1D1,TBC1D30,RABGAP1,INTU,TMEM138,DYNC2LI1,ATG3,TMEM231,SPEF2,ARMC2,BBIP1,DNAI3,SCLT1,TSGA10IP
6_Member	GO Biological Processes	GO:0060271	cilium assembly	-2.96137	-1.03551	19/415	3983,5108,9662,11064,11116,22832,23216,23329,23637,27152,51524,51626,64422,79583,79925,84071,92482,126820,132320	ABLIM1,PCM1,CEP135,CNTRL,CEP43,CEP162,TBC1D1,TBC1D30,RABGAP1,INTU,TMEM138,DYNC2LI1,ATG3,TMEM231,SPEF2,ARMC2,BBIP1,DNAI3,SCLT1
6_Member	GO Biological Processes	GO:1902017	regulation of cilium assembly	-2.10932	-0.53616	6/84	9662,23216,23329,23637,51626,64422	CEP135,TBC1D1,TBC1D30,RABGAP1,DYNC2LI1,ATG3
7_Summary	GO Biological Processes	GO:0030155	regulation of cell adhesion	-5.34638	-2.29713	35/734	652,780,960,1435,2041,2045,2049,2267,3142,3558,3572,3574,3659,4739,4860,5588,5592,5801,6237,6714,7052,8502,8915,9092,9223,9655,23603,30008,54542,57829,151887,151888,284217,338879,342184,814,5532,6556,8456,23385,64343,6885,7158,10039,116,671,727,3276,4212,5977,7353,8780,10062,23098,26007,145581,3735,3929,29110,3516,6688,2353,5702,85477,10068	BMP4,DDR1,CD44,CSF1,EPHA1,EPHA7,EPHB3,FGL1,HLX,IL2,IL6ST,IL7,IRF1,NEDD9,PNP,PRKCQ,PRKG1,PTPRR,RRAS,SRC,TGM2,PKP4,BCL10,SART1,MAGI1,SOCS5,CORO1C,EFEMP2,RC3H2,ZP4,CCDC80,BTLA,LAMA1,RNASE10,FMN1,CAMK4,PPP3CB,SLC11A1,FOXN1,NCSTN,AZI2,MAP3K7,TP53BP1,PARP3,ADCYAP1,BPI,C5,PRMT1,MEIS2,DPF2,UFD1,RIOK3,NR1H3,SARM1,TKFC,LRFN5,KARS1,LBP,TBK1,RBPJ,SPI1,FOS,PSMC3,SCIN,IL18BP
7_Member	GO Biological Processes	GO:0030155	regulation of cell adhesion	-5.34638	-2.29713	35/734	652,780,960,1435,2041,2045,2049,2267,3142,3558,3572,3574,3659,4739,4860,5588,5592,5801,6237,6714,7052,8502,8915,9092,9223,9655,23603,30008,54542,57829,151887,151888,284217,338879,342184	BMP4,DDR1,CD44,CSF1,EPHA1,EPHA7,EPHB3,FGL1,HLX,IL2,IL6ST,IL7,IRF1,NEDD9,PNP,PRKCQ,PRKG1,PTPRR,RRAS,SRC,TGM2,PKP4,BCL10,SART1,MAGI1,SOCS5,CORO1C,EFEMP2,RC3H2,ZP4,CCDC80,BTLA,LAMA1,RNASE10,FMN1
7_Member	GO Biological Processes	GO:0045785	positive regulation of cell adhesion	-4.537	-1.87311	23/425	960,1435,2041,3142,3558,3572,3574,4739,4860,5588,6237,6714,7052,8915,9092,9223,9655,30008,57829,151887,151888,338879,342184	CD44,CSF1,EPHA1,HLX,IL2,IL6ST,IL7,NEDD9,PNP,PRKCQ,RRAS,SRC,TGM2,BCL10,SART1,MAGI1,SOCS5,EFEMP2,ZP4,CCDC80,BTLA,RNASE10,FMN1
7_Member	GO Biological Processes	GO:0022407	regulation of cell-cell adhesion	-4.3204	-1.77714	23/439	652,960,2045,2049,2267,3142,3558,3572,3574,3659,4860,5588,5592,5801,6714,8915,9092,9223,9655,54542,57829,151888,338879	BMP4,CD44,EPHA7,EPHB3,FGL1,HLX,IL2,IL6ST,IL7,IRF1,PNP,PRKCQ,PRKG1,PTPRR,SRC,BCL10,SART1,MAGI1,SOCS5,RC3H2,ZP4,BTLA,RNASE10
7_Member	GO Biological Processes	GO:0042110	T cell activation	-3.81069	-1.46668	23/475	652,814,960,2267,3142,3558,3572,3574,3659,4860,5532,5588,6556,6714,8456,8915,9092,9655,23385,54542,57829,64343,151888	BMP4,CAMK4,CD44,FGL1,HLX,IL2,IL6ST,IL7,IRF1,PNP,PPP3CB,PRKCQ,SLC11A1,SRC,FOXN1,BCL10,SART1,SOCS5,NCSTN,RC3H2,ZP4,AZI2,BTLA
7_Member	GO Biological Processes	GO:0050863	regulation of T cell activation	-3.7545	-1.45335	18/328	652,814,2267,3142,3558,3572,3574,3659,4860,5588,6714,8456,8915,9092,9655,54542,57829,151888	BMP4,CAMK4,FGL1,HLX,IL2,IL6ST,IL7,IRF1,PNP,PRKCQ,SRC,FOXN1,BCL10,SART1,SOCS5,RC3H2,ZP4,BTLA
7_Member	GO Biological Processes	GO:0002819	regulation of adaptive immune response	-3.65407	-1.39439	12/170	3142,3558,3572,3659,5532,5588,6556,6885,7158,9655,10039,54542	HLX,IL2,IL6ST,IRF1,PPP3CB,PRKCQ,SLC11A1,MAP3K7,TP53BP1,SOCS5,PARP3,RC3H2
7_Member	GO Biological Processes	GO:0045580	regulation of T cell differentiation	-3.58922	-1.35764	11/148	652,814,3142,3558,3574,3659,4860,8456,9092,9655,54542	BMP4,CAMK4,HLX,IL2,IL7,IRF1,PNP,FOXN1,SART1,SOCS5,RC3H2
7_Member	GO Biological Processes	GO:0045581	negative regulation of T cell differentiation	-3.41079	-1.25284	6/47	652,3142,3558,3659,9655,54542	BMP4,HLX,IL2,IRF1,SOCS5,RC3H2
7_Member	GO Biological Processes	GO:0045623	negative regulation of T-helper cell differentiation	-3.36465	-1.2228	4/18	3142,3558,9655,54542	HLX,IL2,SOCS5,RC3H2
7_Member	GO Biological Processes	GO:0002683	negative regulation of immune system process	-3.29658	-1.21203	22/484	116,652,671,727,2267,3142,3276,3558,3659,4212,5532,5977,7353,8780,8915,9655,10039,10062,23098,26007,54542,145581	ADCYAP1,BMP4,BPI,C5,FGL1,HLX,PRMT1,IL2,IRF1,MEIS2,PPP3CB,DPF2,UFD1,RIOK3,BCL10,SOCS5,PARP3,NR1H3,SARM1,TKFC,RC3H2,LRFN5
7_Member	GO Biological Processes	GO:1903037	regulation of leukocyte cell-cell adhesion	-3.26441	-1.20257	17/330	652,960,2267,3142,3558,3572,3574,3659,4860,5588,6714,8915,9092,9655,54542,57829,151888	BMP4,CD44,FGL1,HLX,IL2,IL6ST,IL7,IRF1,PNP,PRKCQ,SRC,BCL10,SART1,SOCS5,RC3H2,ZP4,BTLA
7_Member	GO Biological Processes	GO:0022409	positive regulation of cell-cell adhesion	-3.18221	-1.1628	15/276	960,3142,3558,3572,3574,4860,5588,6714,8915,9092,9223,9655,57829,151888,338879	CD44,HLX,IL2,IL6ST,IL7,PNP,PRKCQ,SRC,BCL10,SART1,MAGI1,SOCS5,ZP4,BTLA,RNASE10
7_Member	GO Biological Processes	GO:0002694	regulation of leukocyte activation	-3.14541	-1.15143	25/597	652,671,814,2267,3142,3558,3572,3574,3659,3735,3929,4860,5588,6714,7158,8456,8915,9092,9655,10039,10062,54542,57829,145581,151888	BMP4,BPI,CAMK4,FGL1,HLX,IL2,IL6ST,IL7,IRF1,KARS1,LBP,PNP,PRKCQ,SRC,TP53BP1,FOXN1,BCL10,SART1,SOCS5,PARP3,NR1H3,RC3H2,ZP4,LRFN5,BTLA
7_Member	GO Biological Processes	GO:0050865	regulation of cell activation	-3.09595	-1.11806	26/636	652,671,814,2267,3142,3558,3572,3574,3659,3735,3929,4860,5588,5592,6714,7158,8456,8915,9092,9655,10039,10062,54542,57829,145581,151888	BMP4,BPI,CAMK4,FGL1,HLX,IL2,IL6ST,IL7,IRF1,KARS1,LBP,PNP,PRKCQ,PRKG1,SRC,TP53BP1,FOXN1,BCL10,SART1,SOCS5,PARP3,NR1H3,RC3H2,ZP4,LRFN5,BTLA
7_Member	GO Biological Processes	GO:0045620	negative regulation of lymphocyte differentiation	-3.03964	-1.0842	6/55	652,3142,3558,3659,9655,54542	BMP4,HLX,IL2,IRF1,SOCS5,RC3H2
7_Member	GO Biological Processes	GO:0032943	mononuclear cell proliferation	-3.02528	-1.08074	15/286	652,1435,3558,3572,3574,3659,4860,5532,5588,6556,23385,29110,54542,57829,64343	BMP4,CSF1,IL2,IL6ST,IL7,IRF1,PNP,PPP3CB,PRKCQ,SLC11A1,NCSTN,TBK1,RC3H2,ZP4,AZI2
7_Member	GO Biological Processes	GO:0050866	negative regulation of cell activation	-3.02084	-1.08074	12/200	652,671,2267,3142,3558,3659,5592,9655,10039,10062,54542,145581	BMP4,BPI,FGL1,HLX,IL2,IRF1,PRKG1,SOCS5,PARP3,NR1H3,RC3H2,LRFN5
7_Member	GO Biological Processes	GO:0043371	negative regulation of CD4-positive, alpha-beta T cell differentiation	-3.0145	-1.0768	4/22	3142,3558,9655,54542	HLX,IL2,SOCS5,RC3H2
7_Member	GO Biological Processes	GO:0002698	negative regulation of immune effector process	-2.93882	-1.02312	9/125	3142,3558,5532,7353,8780,9655,10039,26007,54542	HLX,IL2,PPP3CB,UFD1,RIOK3,SOCS5,PARP3,TKFC,RC3H2
7_Member	GO Biological Processes	GO:0045619	regulation of lymphocyte differentiation	-2.93746	-1.02312	11/177	652,814,3142,3558,3574,3659,4860,8456,9092,9655,54542	BMP4,CAMK4,HLX,IL2,IL7,IRF1,PNP,FOXN1,SART1,SOCS5,RC3H2
7_Member	GO Biological Processes	GO:1903039	positive regulation of leukocyte cell-cell adhesion	-2.91848	-1.01314	13/234	960,3142,3558,3572,3574,4860,5588,6714,8915,9092,9655,57829,151888	CD44,HLX,IL2,IL6ST,IL7,PNP,PRKCQ,SRC,BCL10,SART1,SOCS5,ZP4,BTLA
7_Member	GO Biological Processes	GO:0002822	regulation of adaptive immune response based on somatic recombination of immune receptors built from immunoglobulin superfamily domains	-2.8404	-0.964653	10/155	3142,3558,5532,5588,6556,6885,7158,9655,10039,54542	HLX,IL2,PPP3CB,PRKCQ,SLC11A1,MAP3K7,TP53BP1,SOCS5,PARP3,RC3H2
7_Member	GO Biological Processes	GO:0002695	negative regulation of leukocyte activation	-2.84019	-0.964653	11/182	652,671,2267,3142,3558,3659,9655,10039,10062,54542,145581	BMP4,BPI,FGL1,HLX,IL2,IRF1,SOCS5,PARP3,NR1H3,RC3H2,LRFN5
7_Member	GO Biological Processes	GO:0050870	positive regulation of T cell activation	-2.80449	-0.941555	12/212	3142,3558,3572,3574,4860,5588,6714,8915,9092,9655,57829,151888	HLX,IL2,IL6ST,IL7,PNP,PRKCQ,SRC,BCL10,SART1,SOCS5,ZP4,BTLA
7_Member	GO Biological Processes	GO:0007159	leukocyte cell-cell adhesion	-2.77456	-0.930995	17/366	652,960,2267,3142,3558,3572,3574,3659,4860,5588,6714,8915,9092,9655,54542,57829,151888	BMP4,CD44,FGL1,HLX,IL2,IL6ST,IL7,IRF1,PNP,PRKCQ,SRC,BCL10,SART1,SOCS5,RC3H2,ZP4,BTLA
7_Member	GO Biological Processes	GO:0046639	negative regulation of alpha-beta T cell differentiation	-2.73233	-0.903543	4/26	3142,3558,9655,54542	HLX,IL2,SOCS5,RC3H2
7_Member	GO Biological Processes	GO:0002821	positive regulation of adaptive immune response	-2.7231	-0.900637	8/109	3142,3558,3572,5588,6556,6885,7158,9655	HLX,IL2,IL6ST,PRKCQ,SLC11A1,MAP3K7,TP53BP1,SOCS5
7_Member	GO Biological Processes	GO:0046649	lymphocyte activation	-2.67022	-0.882611	28/754	652,814,960,2267,3142,3516,3558,3572,3574,3659,4860,5532,5588,6556,6688,6714,7158,8456,8915,9092,9655,10039,23385,29110,54542,57829,64343,151888	BMP4,CAMK4,CD44,FGL1,HLX,RBPJ,IL2,IL6ST,IL7,IRF1,PNP,PPP3CB,PRKCQ,SLC11A1,SPI1,SRC,TP53BP1,FOXN1,BCL10,SART1,SOCS5,PARP3,NCSTN,TBK1,RC3H2,ZP4,AZI2,BTLA
7_Member	GO Biological Processes	GO:0070661	leukocyte proliferation	-2.6414	-0.865332	15/313	652,1435,3558,3572,3574,3659,4860,5532,5588,6556,23385,29110,54542,57829,64343	BMP4,CSF1,IL2,IL6ST,IL7,IRF1,PNP,PPP3CB,PRKCQ,SLC11A1,NCSTN,TBK1,RC3H2,ZP4,AZI2
7_Member	GO Biological Processes	GO:0046651	lymphocyte proliferation	-2.62612	-0.857365	14/283	652,3558,3572,3574,3659,4860,5532,5588,6556,23385,29110,54542,57829,64343	BMP4,IL2,IL6ST,IL7,IRF1,PNP,PPP3CB,PRKCQ,SLC11A1,NCSTN,TBK1,RC3H2,ZP4,AZI2
7_Member	GO Biological Processes	GO:0042098	T cell proliferation	-2.58727	-0.837504	11/196	652,3558,3572,3659,4860,5532,5588,6556,23385,54542,57829	BMP4,IL2,IL6ST,IRF1,PNP,PPP3CB,PRKCQ,SLC11A1,NCSTN,RC3H2,ZP4
7_Member	GO Biological Processes	GO:1903706	regulation of hemopoiesis	-2.4638	-0.753481	20/494	652,814,1435,2353,3142,3276,3558,3574,3659,4212,4860,5588,5702,5977,6688,8456,9092,9655,54542,85477	BMP4,CAMK4,CSF1,FOS,HLX,PRMT1,IL2,IL7,IRF1,MEIS2,PNP,PRKCQ,PSMC3,DPF2,SPI1,FOXN1,SART1,SOCS5,RC3H2,SCIN
7_Member	GO Biological Processes	GO:2000515	negative regulation of CD4-positive, alpha-beta T cell activation	-2.39338	-0.716519	4/32	3142,3558,9655,54542	HLX,IL2,SOCS5,RC3H2
7_Member	GO Biological Processes	GO:0051249	regulation of lymphocyte activation	-2.32118	-0.669875	20/509	652,814,2267,3142,3558,3572,3574,3659,4860,5588,6714,7158,8456,8915,9092,9655,10039,54542,57829,151888	BMP4,CAMK4,FGL1,HLX,IL2,IL6ST,IL7,IRF1,PNP,PRKCQ,SRC,TP53BP1,FOXN1,BCL10,SART1,SOCS5,PARP3,RC3H2,ZP4,BTLA
7_Member	GO Biological Processes	GO:0046634	regulation of alpha-beta T cell activation	-2.30885	-0.662482	7/101	3142,3558,3659,4860,5588,9655,54542	HLX,IL2,IRF1,PNP,PRKCQ,SOCS5,RC3H2
7_Member	GO Biological Processes	GO:0030217	T cell differentiation	-2.28022	-0.645947	12/246	652,814,3142,3558,3574,3659,4860,5532,8456,9092,9655,54542	BMP4,CAMK4,HLX,IL2,IL7,IRF1,PNP,PPP3CB,FOXN1,SART1,SOCS5,RC3H2
7_Member	GO Biological Processes	GO:1903707	negative regulation of hemopoiesis	-2.27049	-0.638153	9/157	652,3142,3276,3558,3659,4212,5977,9655,54542	BMP4,HLX,PRMT1,IL2,IRF1,MEIS2,DPF2,SOCS5,RC3H2
7_Member	GO Biological Processes	GO:0002824	positive regulation of adaptive immune response based on somatic recombination of immune receptors built from immunoglobulin superfamily domains	-2.23986	-0.622634	7/104	3142,3558,5588,6556,6885,7158,9655	HLX,IL2,PRKCQ,SLC11A1,MAP3K7,TP53BP1,SOCS5
7_Member	GO Biological Processes	GO:1902105	regulation of leukocyte differentiation	-2.19823	-0.596144	13/284	652,814,1435,2353,3142,3558,3574,3659,4860,8456,9092,9655,54542	BMP4,CAMK4,CSF1,FOS,HLX,IL2,IL7,IRF1,PNP,FOXN1,SART1,SOCS5,RC3H2
7_Member	GO Biological Processes	GO:0002827	positive regulation of T-helper 1 type immune response	-2.11823	-0.541948	3/20	3142,6556,9655	HLX,SLC11A1,SOCS5
7_Member	GO Biological Processes	GO:0045622	regulation of T-helper cell differentiation	-2.08308	-0.518137	4/39	3142,3558,9655,54542	HLX,IL2,SOCS5,RC3H2
7_Member	GO Biological Processes	GO:0042088	T-helper 1 type immune response	-2.0067	-0.471857	4/41	3142,6556,9655,10068	HLX,SLC11A1,SOCS5,IL18BP
7_Member	GO Biological Processes	GO:0046636	negative regulation of alpha-beta T cell activation	-2.0067	-0.471857	4/41	3142,3558,9655,54542	HLX,IL2,SOCS5,RC3H2
8_Summary	GO Biological Processes	GO:0015672	monovalent inorganic cation transport	-5.09092	-2.126	28/537	116,150,535,3781,4697,5025,6529,6534,6538,6547,6554,6584,7881,9058,9914,23327,26249,26266,27133,27347,54800,55089,55151,90423,113235,145389,206358,286183,6506,6511,6556,140679,153129,283130,51703,81579,10057,23200,54020,57194,57101,1408,6580,9076	ADCYAP1,ADRA2A,ATP6V0A1,KCNN2,NDUFA4,P2RX4,SLC6A1,SLC6A7,SLC6A11,SLC8A3,SLC10A1,SLC22A5,KCNAB1,SLC13A2,ATP2C2,NEDD4L,KLHL3,SLC13A4,KCNH5,STK39,KLHL24,SLC38A4,TMEM38B,ATP6V1E2,SLC46A1,SLC38A6,SLC36A1,NKAIN3,SLC1A2,SLC1A6,SLC11A1,SLC32A1,SLC38A9,SLC25A45,ACSL5,PLA2G12A,ABCC5,ATP11B,SLC37A1,ATP10A,ANO2,CRY2,SLC22A1,CLDN1
8_Member	GO Biological Processes	GO:0015672	monovalent inorganic cation transport	-5.09092	-2.126	28/537	116,150,535,3781,4697,5025,6529,6534,6538,6547,6554,6584,7881,9058,9914,23327,26249,26266,27133,27347,54800,55089,55151,90423,113235,145389,206358,286183	ADCYAP1,ADRA2A,ATP6V0A1,KCNN2,NDUFA4,P2RX4,SLC6A1,SLC6A7,SLC6A11,SLC8A3,SLC10A1,SLC22A5,KCNAB1,SLC13A2,ATP2C2,NEDD4L,KLHL3,SLC13A4,KCNH5,STK39,KLHL24,SLC38A4,TMEM38B,ATP6V1E2,SLC46A1,SLC38A6,SLC36A1,NKAIN3
8_Member	GO Biological Processes	GO:0006865	amino acid transport	-4.68456	-1.95773	13/155	6506,6511,6529,6534,6538,6556,27347,55089,140679,145389,153129,206358,283130	SLC1A2,SLC1A6,SLC6A1,SLC6A7,SLC6A11,SLC11A1,STK39,SLC38A4,SLC32A1,SLC38A6,SLC38A9,SLC36A1,SLC25A45
8_Member	GO Biological Processes	GO:0006814	sodium ion transport	-4.39605	-1.80656	16/239	5025,6529,6534,6538,6547,6554,6584,9058,23327,26249,26266,27347,54800,55089,145389,286183	P2RX4,SLC6A1,SLC6A7,SLC6A11,SLC8A3,SLC10A1,SLC22A5,SLC13A2,NEDD4L,KLHL3,SLC13A4,STK39,KLHL24,SLC38A4,SLC38A6,NKAIN3
8_Member	GO Biological Processes	GO:1905039	carboxylic acid transmembrane transport	-4.05911	-1.62717	12/154	6506,6511,6534,9058,27347,51703,55089,113235,140679,145389,153129,206358	SLC1A2,SLC1A6,SLC6A7,SLC13A2,STK39,ACSL5,SLC38A4,SLC46A1,SLC32A1,SLC38A6,SLC38A9,SLC36A1
8_Member	GO Biological Processes	GO:1903825	organic acid transmembrane transport	-4.03215	-1.60763	12/155	6506,6511,6534,9058,27347,51703,55089,113235,140679,145389,153129,206358	SLC1A2,SLC1A6,SLC6A7,SLC13A2,STK39,ACSL5,SLC38A4,SLC46A1,SLC32A1,SLC38A6,SLC38A9,SLC36A1
8_Member	GO Biological Processes	GO:0046942	carboxylic acid transport	-3.83739	-1.48086	19/352	5025,6506,6511,6529,6534,6538,6554,6556,9058,27347,51703,55089,81579,113235,140679,145389,153129,206358,283130	P2RX4,SLC1A2,SLC1A6,SLC6A1,SLC6A7,SLC6A11,SLC10A1,SLC11A1,SLC13A2,STK39,ACSL5,SLC38A4,PLA2G12A,SLC46A1,SLC32A1,SLC38A6,SLC38A9,SLC36A1,SLC25A45
8_Member	GO Biological Processes	GO:0015849	organic acid transport	-3.82156	-1.47129	19/353	5025,6506,6511,6529,6534,6538,6554,6556,9058,27347,51703,55089,81579,113235,140679,145389,153129,206358,283130	P2RX4,SLC1A2,SLC1A6,SLC6A1,SLC6A7,SLC6A11,SLC10A1,SLC11A1,SLC13A2,STK39,ACSL5,SLC38A4,PLA2G12A,SLC46A1,SLC32A1,SLC38A6,SLC38A9,SLC36A1,SLC25A45
8_Member	GO Biological Processes	GO:0003333	amino acid transmembrane transport	-3.74858	-1.45335	9/97	6506,6511,6534,27347,55089,140679,145389,153129,206358	SLC1A2,SLC1A6,SLC6A7,STK39,SLC38A4,SLC32A1,SLC38A6,SLC38A9,SLC36A1
8_Member	GO Biological Processes	GO:0015711	organic anion transport	-3.42011	-1.25412	23/506	5025,6506,6511,6529,6534,6538,6554,6556,9058,10057,23200,27347,51703,54020,55089,57194,81579,113235,140679,145389,153129,206358,283130	P2RX4,SLC1A2,SLC1A6,SLC6A1,SLC6A7,SLC6A11,SLC10A1,SLC11A1,SLC13A2,ABCC5,ATP11B,STK39,ACSL5,SLC37A1,SLC38A4,ATP10A,PLA2G12A,SLC46A1,SLC32A1,SLC38A6,SLC38A9,SLC36A1,SLC25A45
8_Member	GO Biological Processes	GO:0098656	anion transmembrane transport	-3.24965	-1.19729	17/331	6506,6511,6529,6534,9058,10057,26266,27347,51703,54020,55089,57101,113235,140679,145389,153129,206358	SLC1A2,SLC1A6,SLC6A1,SLC6A7,SLC13A2,ABCC5,SLC13A4,STK39,ACSL5,SLC37A1,SLC38A4,ANO2,SLC46A1,SLC32A1,SLC38A6,SLC38A9,SLC36A1
8_Member	GO Biological Processes	GO:0006820	anion transport	-2.90441	-1.00564	26/656	1408,5025,6506,6511,6529,6534,6538,6554,6556,9058,10057,23200,26266,27347,51703,54020,55089,57101,57194,81579,113235,140679,145389,153129,206358,283130	CRY2,P2RX4,SLC1A2,SLC1A6,SLC6A1,SLC6A7,SLC6A11,SLC10A1,SLC11A1,SLC13A2,ABCC5,ATP11B,SLC13A4,STK39,ACSL5,SLC37A1,SLC38A4,ANO2,ATP10A,PLA2G12A,SLC46A1,SLC32A1,SLC38A6,SLC38A9,SLC36A1,SLC25A45
8_Member	GO Biological Processes	GO:0015804	neutral amino acid transport	-2.78348	-0.932571	5/42	6534,140679,145389,153129,206358	SLC6A7,SLC32A1,SLC38A6,SLC38A9,SLC36A1
8_Member	GO Biological Processes	GO:0015807	L-amino acid transport	-2.37627	-0.70334	6/74	6506,6511,6556,140679,153129,206358	SLC1A2,SLC1A6,SLC11A1,SLC32A1,SLC38A9,SLC36A1
8_Member	GO Biological Processes	GO:0006855	drug transmembrane transport	-2.33247	-0.672391	7/100	6506,6511,6580,6584,9058,113235,153129	SLC1A2,SLC1A6,SLC22A1,SLC22A5,SLC13A2,SLC46A1,SLC38A9
8_Member	GO Biological Processes	GO:0015893	drug transport	-2.09937	-0.528274	11/228	6506,6511,6556,6580,6584,9058,9076,113235,140679,153129,206358	SLC1A2,SLC1A6,SLC11A1,SLC22A1,SLC22A5,SLC13A2,CLDN1,SLC46A1,SLC32A1,SLC38A9,SLC36A1
9_Summary	GO Biological Processes	GO:0048589	developmental growth	-4.9872	-2.06953	30/605	652,780,1435,1630,1848,2045,2690,2691,2844,3142,3516,3574,4040,4897,5532,5806,6887,7429,8835,10252,23327,25987,27302,50515,51804,54542,55151,57698,342184,346007,3558,4739,5588,9344,9655,10718,11007,11116	BMP4,DDR1,CSF1,DCC,DUSP6,EPHA7,GHR,GHRH,GPR21,HLX,RBPJ,IL7,LRP6,NRCAM,PPP3CB,PTX3,TAL2,VIL1,SOCS2,SPRY1,NEDD4L,TSKU,BMP10,CHST11,SIX4,RC3H2,TMEM38B,SHTN1,FMN1,EYS,IL2,NEDD9,PRKCQ,TAOK2,SOCS5,NRG3,CCDC85B,CEP43
9_Member	GO Biological Processes	GO:0048589	developmental growth	-4.9872	-2.06953	30/605	652,780,1435,1630,1848,2045,2690,2691,2844,3142,3516,3574,4040,4897,5532,5806,6887,7429,8835,10252,23327,25987,27302,50515,51804,54542,55151,57698,342184,346007	BMP4,DDR1,CSF1,DCC,DUSP6,EPHA7,GHR,GHRH,GPR21,HLX,RBPJ,IL7,LRP6,NRCAM,PPP3CB,PTX3,TAL2,VIL1,SOCS2,SPRY1,NEDD4L,TSKU,BMP10,CHST11,SIX4,RC3H2,TMEM38B,SHTN1,FMN1,EYS
9_Member	GO Biological Processes	GO:0048638	regulation of developmental growth	-3.85362	-1.48693	18/322	652,1435,1630,1848,2045,2690,2691,2844,3142,3516,3574,4897,7429,8835,23327,27302,51804,57698	BMP4,CSF1,DCC,DUSP6,EPHA7,GHR,GHRH,GPR21,HLX,RBPJ,IL7,NRCAM,VIL1,SOCS2,NEDD4L,BMP10,SIX4,SHTN1
9_Member	GO Biological Processes	GO:0040018	positive regulation of multicellular organism growth	-3.54319	-1.33008	5/29	1435,2690,2691,2844,7429	CSF1,GHR,GHRH,GPR21,VIL1
9_Member	GO Biological Processes	GO:0040008	regulation of growth	-3.31806	-1.21267	27/648	652,780,1435,1630,1848,2045,2690,2691,2844,3142,3516,3558,3574,4739,4897,5588,7429,8835,9344,9655,10718,11007,11116,23327,27302,51804,57698	BMP4,DDR1,CSF1,DCC,DUSP6,EPHA7,GHR,GHRH,GPR21,HLX,RBPJ,IL2,IL7,NEDD9,NRCAM,PRKCQ,VIL1,SOCS2,TAOK2,SOCS5,NRG3,CCDC85B,CEP43,NEDD4L,BMP10,SIX4,SHTN1
9_Member	GO Biological Processes	GO:0048639	positive regulation of developmental growth	-3.08044	-1.10778	11/170	1435,2690,2691,2844,3142,3516,3574,7429,23327,27302,57698	CSF1,GHR,GHRH,GPR21,HLX,RBPJ,IL7,VIL1,NEDD4L,BMP10,SHTN1
9_Member	GO Biological Processes	GO:0040014	regulation of multicellular organism growth	-2.83988	-0.964653	6/60	1435,2690,2691,2844,7429,8835	CSF1,GHR,GHRH,GPR21,VIL1,SOCS2
9_Member	GO Biological Processes	GO:0045927	positive regulation of growth	-2.6186	-0.852975	13/253	1435,2690,2691,2844,3142,3516,3558,3574,7429,11116,23327,27302,57698	CSF1,GHR,GHRH,GPR21,HLX,RBPJ,IL2,IL7,VIL1,CEP43,NEDD4L,BMP10,SHTN1
9_Member	GO Biological Processes	GO:0035264	multicellular organism growth	-2.25373	-0.630067	8/130	1435,2690,2691,2844,6887,7429,8835,54542	CSF1,GHR,GHRH,GPR21,TAL2,VIL1,SOCS2,RC3H2
10_Summary	GO Biological Processes	GO:0007169	transmembrane receptor protein tyrosine kinase signaling pathway	-4.86116	-1.96681	34/741	150,535,780,1435,2041,2045,2049,2690,2691,2844,3480,3482,3516,4739,5588,5801,6091,6714,7429,8036,8527,8835,9125,9158,9655,9961,10252,10254,10718,23385,23433,55023,90423,285220	ADRA2A,ATP6V0A1,DDR1,CSF1,EPHA1,EPHA7,EPHB3,GHR,GHRH,GPR21,IGF1R,IGF2R,RBPJ,NEDD9,PRKCQ,PTPRR,ROBO1,SRC,VIL1,SHOC2,DGKD,SOCS2,CNOT9,FIBP,SOCS5,MVP,SPRY1,STAM2,NRG3,NCSTN,RHOQ,PHIP,ATP6V1E2,EPHA6
10_Member	GO Biological Processes	GO:0007169	transmembrane receptor protein tyrosine kinase signaling pathway	-4.86116	-1.96681	34/741	150,535,780,1435,2041,2045,2049,2690,2691,2844,3480,3482,3516,4739,5588,5801,6091,6714,7429,8036,8527,8835,9125,9158,9655,9961,10252,10254,10718,23385,23433,55023,90423,285220	ADRA2A,ATP6V0A1,DDR1,CSF1,EPHA1,EPHA7,EPHB3,GHR,GHRH,GPR21,IGF1R,IGF2R,RBPJ,NEDD9,PRKCQ,PTPRR,ROBO1,SRC,VIL1,SHOC2,DGKD,SOCS2,CNOT9,FIBP,SOCS5,MVP,SPRY1,STAM2,NRG3,NCSTN,RHOQ,PHIP,ATP6V1E2,EPHA6
10_Member	GO Biological Processes	GO:0038127	ERBB signaling pathway	-3.61479	-1.37366	11/147	150,3516,5801,6714,7429,8527,9125,9655,9961,10252,10254	ADRA2A,RBPJ,PTPRR,SRC,VIL1,DGKD,CNOT9,SOCS5,MVP,SPRY1,STAM2
10_Member	GO Biological Processes	GO:1901184	regulation of ERBB signaling pathway	-2.99197	-1.06142	8/99	150,3516,8527,9125,9655,9961,10252,10254	ADRA2A,RBPJ,DGKD,CNOT9,SOCS5,MVP,SPRY1,STAM2
10_Member	GO Biological Processes	GO:0007173	epidermal growth factor receptor signaling pathway	-2.93882	-1.02312	9/125	150,6714,7429,8527,9125,9655,9961,10252,10254	ADRA2A,SRC,VIL1,DGKD,CNOT9,SOCS5,MVP,SPRY1,STAM2
10_Member	GO Biological Processes	GO:0042058	regulation of epidermal growth factor receptor signaling pathway	-2.53356	-0.802079	7/92	150,8527,9125,9655,9961,10252,10254	ADRA2A,DGKD,CNOT9,SOCS5,MVP,SPRY1,STAM2
10_Member	GO Biological Processes	GO:1901186	positive regulation of ERBB signaling pathway	-2.0067	-0.471857	4/41	150,3516,8527,9125	ADRA2A,RBPJ,DGKD,CNOT9
11_Summary	GO Biological Processes	GO:0007268	chemical synaptic transmission	-4.7738	-1.95773	32/684	116,150,777,815,1131,1630,2890,2895,3269,4040,4130,5025,5532,6506,6511,6529,6547,6714,8448,9229,9378,10718,22986,23385,54434,56853,60412,79772,116443,140679,147381,253980,814,2353,4212,4762,7122,8061,497189,2691,3398,4864,5108,55283,55342,3781,6262,8506,23327,27133	ADCYAP1,ADRA2A,CACNA1E,CAMK2A,CHRM3,DCC,GRIA1,GRID2,HRH1,LRP6,MAP1A,P2RX4,PPP3CB,SLC1A2,SLC1A6,SLC6A1,SLC8A3,SRC,DOC2A,DLGAP1,NRXN1,NRG3,SORCS3,NCSTN,SSH1,CELF4,EXOC4,MCTP1,GRIN3A,SLC32A1,CBLN2,KCTD13,CAMK4,FOS,MEIS2,NEUROG1,CLDN5,FOSL1,TIFAB,GHRH,ID2,NPC1,PCM1,MCOLN3,STRBP,KCNN2,RYR2,CNTNAP1,NEDD4L,KCNH5
11_Member	GO Biological Processes	GO:0007268	chemical synaptic transmission	-4.7738	-1.95773	32/684	116,150,777,815,1131,1630,2890,2895,3269,4040,4130,5025,5532,6506,6511,6529,6547,6714,8448,9229,9378,10718,22986,23385,54434,56853,60412,79772,116443,140679,147381,253980	ADCYAP1,ADRA2A,CACNA1E,CAMK2A,CHRM3,DCC,GRIA1,GRID2,HRH1,LRP6,MAP1A,P2RX4,PPP3CB,SLC1A2,SLC1A6,SLC6A1,SLC8A3,SRC,DOC2A,DLGAP1,NRXN1,NRG3,SORCS3,NCSTN,SSH1,CELF4,EXOC4,MCTP1,GRIN3A,SLC32A1,CBLN2,KCTD13
11_Member	GO Biological Processes	GO:0098916	anterograde trans-synaptic signaling	-4.7738	-1.95773	32/684	116,150,777,815,1131,1630,2890,2895,3269,4040,4130,5025,5532,6506,6511,6529,6547,6714,8448,9229,9378,10718,22986,23385,54434,56853,60412,79772,116443,140679,147381,253980	ADCYAP1,ADRA2A,CACNA1E,CAMK2A,CHRM3,DCC,GRIA1,GRID2,HRH1,LRP6,MAP1A,P2RX4,PPP3CB,SLC1A2,SLC1A6,SLC6A1,SLC8A3,SRC,DOC2A,DLGAP1,NRXN1,NRG3,SORCS3,NCSTN,SSH1,CELF4,EXOC4,MCTP1,GRIN3A,SLC32A1,CBLN2,KCTD13
11_Member	GO Biological Processes	GO:0099537	trans-synaptic signaling	-4.68719	-1.95773	32/691	116,150,777,815,1131,1630,2890,2895,3269,4040,4130,5025,5532,6506,6511,6529,6547,6714,8448,9229,9378,10718,22986,23385,54434,56853,60412,79772,116443,140679,147381,253980	ADCYAP1,ADRA2A,CACNA1E,CAMK2A,CHRM3,DCC,GRIA1,GRID2,HRH1,LRP6,MAP1A,P2RX4,PPP3CB,SLC1A2,SLC1A6,SLC6A1,SLC8A3,SRC,DOC2A,DLGAP1,NRXN1,NRG3,SORCS3,NCSTN,SSH1,CELF4,EXOC4,MCTP1,GRIN3A,SLC32A1,CBLN2,KCTD13
11_Member	GO Biological Processes	GO:0099536	synaptic signaling	-4.57801	-1.89155	32/700	116,150,777,815,1131,1630,2890,2895,3269,4040,4130,5025,5532,6506,6511,6529,6547,6714,8448,9229,9378,10718,22986,23385,54434,56853,60412,79772,116443,140679,147381,253980	ADCYAP1,ADRA2A,CACNA1E,CAMK2A,CHRM3,DCC,GRIA1,GRID2,HRH1,LRP6,MAP1A,P2RX4,PPP3CB,SLC1A2,SLC1A6,SLC6A1,SLC8A3,SRC,DOC2A,DLGAP1,NRXN1,NRG3,SORCS3,NCSTN,SSH1,CELF4,EXOC4,MCTP1,GRIN3A,SLC32A1,CBLN2,KCTD13
11_Member	GO Biological Processes	GO:0007611	learning or memory	-4.48454	-1.85737	16/235	814,2353,2890,3269,4130,4212,4762,5532,6529,6547,7122,8061,9378,22986,23385,497189	CAMK4,FOS,GRIA1,HRH1,MAP1A,MEIS2,NEUROG1,PPP3CB,SLC6A1,SLC8A3,CLDN5,FOSL1,NRXN1,SORCS3,NCSTN,TIFAB
11_Member	GO Biological Processes	GO:0007612	learning	-4.08851	-1.63844	11/130	2353,3269,4130,4212,5532,6529,6547,7122,8061,9378,22986	FOS,HRH1,MAP1A,MEIS2,PPP3CB,SLC6A1,SLC8A3,CLDN5,FOSL1,NRXN1,SORCS3
11_Member	GO Biological Processes	GO:0050804	modulation of chemical synaptic transmission	-3.74564	-1.45335	21/418	116,150,815,1630,2890,2895,3269,4130,5532,6547,6714,9229,9378,10718,22986,23385,54434,56853,79772,116443,253980	ADCYAP1,ADRA2A,CAMK2A,DCC,GRIA1,GRID2,HRH1,MAP1A,PPP3CB,SLC8A3,SRC,DLGAP1,NRXN1,NRG3,SORCS3,NCSTN,SSH1,CELF4,MCTP1,GRIN3A,KCTD13
11_Member	GO Biological Processes	GO:0099177	regulation of trans-synaptic signaling	-3.73153	-1.44997	21/419	116,150,815,1630,2890,2895,3269,4130,5532,6547,6714,9229,9378,10718,22986,23385,54434,56853,79772,116443,253980	ADCYAP1,ADRA2A,CAMK2A,DCC,GRIA1,GRID2,HRH1,MAP1A,PPP3CB,SLC8A3,SRC,DLGAP1,NRXN1,NRG3,SORCS3,NCSTN,SSH1,CELF4,MCTP1,GRIN3A,KCTD13
11_Member	GO Biological Processes	GO:0050890	cognition	-3.66712	-1.39603	16/276	814,2353,2890,3269,4130,4212,4762,5532,6529,6547,7122,8061,9378,22986,23385,497189	CAMK4,FOS,GRIA1,HRH1,MAP1A,MEIS2,NEUROG1,PPP3CB,SLC6A1,SLC8A3,CLDN5,FOSL1,NRXN1,SORCS3,NCSTN,TIFAB
11_Member	GO Biological Processes	GO:0007610	behavior	-3.35747	-1.2228	24/544	116,814,2353,2691,2890,3269,3398,4130,4212,4762,4864,5025,5108,5532,6529,6547,7122,8061,9378,22986,23385,55283,55342,497189	ADCYAP1,CAMK4,FOS,GHRH,GRIA1,HRH1,ID2,MAP1A,MEIS2,NEUROG1,NPC1,P2RX4,PCM1,PPP3CB,SLC6A1,SLC8A3,CLDN5,FOSL1,NRXN1,SORCS3,NCSTN,MCOLN3,STRBP,TIFAB
11_Member	GO Biological Processes	GO:0048167	regulation of synaptic plasticity	-2.99774	-1.06481	11/174	815,2890,2895,3269,4130,5532,6547,22986,23385,54434,79772	CAMK2A,GRIA1,GRID2,HRH1,MAP1A,PPP3CB,SLC8A3,SORCS3,NCSTN,SSH1,MCTP1
11_Member	GO Biological Processes	GO:0007613	memory	-2.77419	-0.930995	8/107	814,2890,3269,4130,5532,6529,6547,22986	CAMK4,GRIA1,HRH1,MAP1A,PPP3CB,SLC6A1,SLC8A3,SORCS3
11_Member	GO Biological Processes	GO:0060078	regulation of postsynaptic membrane potential	-2.68446	-0.882611	9/136	116,2890,2895,5025,6547,9378,54434,56853,116443	ADCYAP1,GRIA1,GRID2,P2RX4,SLC8A3,NRXN1,SSH1,CELF4,GRIN3A
11_Member	GO Biological Processes	GO:0042391	regulation of membrane potential	-2.0686	-0.507702	17/431	116,777,2890,2895,3781,5025,6262,6511,6547,6714,8506,9378,23327,27133,54434,56853,116443	ADCYAP1,CACNA1E,GRIA1,GRID2,KCNN2,P2RX4,RYR2,SLC1A6,SLC8A3,SRC,CNTNAP1,NRXN1,NEDD4L,KCNH5,SSH1,CELF4,GRIN3A
12_Summary	GO Biological Processes	GO:0048732	gland development	-4.71514	-1.95773	23/414	116,652,780,1435,2049,2267,2691,3142,3398,3482,3516,4040,6091,6430,6714,7052,8456,8835,9076,9914,10718,51804,284217,960,2045,4607,5702,6262,6911,8915,10252,26249,27152,27302,30008,60412,83478,166336,342184,406942,1630,4897,5532,23327,57698	ADCYAP1,BMP4,DDR1,CSF1,EPHB3,FGL1,GHRH,HLX,ID2,IGF2R,RBPJ,LRP6,ROBO1,SRSF5,SRC,TGM2,FOXN1,SOCS2,CLDN1,ATP2C2,NRG3,SIX4,LAMA1,CD44,EPHA7,MYBPC3,PSMC3,RYR2,TBX6,BCL10,SPRY1,KLHL3,INTU,BMP10,EFEMP2,EXOC4,ARHGAP24,PRICKLE2,FMN1,MIR150,DCC,NRCAM,PPP3CB,NEDD4L,SHTN1
12_Member	GO Biological Processes	GO:0048732	gland development	-4.71514	-1.95773	23/414	116,652,780,1435,2049,2267,2691,3142,3398,3482,3516,4040,6091,6430,6714,7052,8456,8835,9076,9914,10718,51804,284217	ADCYAP1,BMP4,DDR1,CSF1,EPHB3,FGL1,GHRH,HLX,ID2,IGF2R,RBPJ,LRP6,ROBO1,SRSF5,SRC,TGM2,FOXN1,SOCS2,CLDN1,ATP2C2,NRG3,SIX4,LAMA1
12_Member	GO Biological Processes	GO:0060443	mammary gland morphogenesis	-3.80472	-1.46668	6/40	652,780,1435,4040,6714,10718	BMP4,DDR1,CSF1,LRP6,SRC,NRG3
12_Member	GO Biological Processes	GO:0048729	tissue morphogenesis	-3.78293	-1.46637	28/638	652,780,960,1435,2045,3516,4040,4607,5702,6091,6262,6714,6911,7052,8456,8915,10252,26249,27152,27302,30008,51804,60412,83478,166336,284217,342184,406942	BMP4,DDR1,CD44,CSF1,EPHA7,RBPJ,LRP6,MYBPC3,PSMC3,ROBO1,RYR2,SRC,TBX6,TGM2,FOXN1,BCL10,SPRY1,KLHL3,INTU,BMP10,EFEMP2,SIX4,EXOC4,ARHGAP24,PRICKLE2,LAMA1,FMN1,MIR150
12_Member	GO Biological Processes	GO:0061180	mammary gland epithelium development	-3.51167	-1.30753	7/63	780,1435,3398,4040,6091,6714,9914	DDR1,CSF1,ID2,LRP6,ROBO1,SRC,ATP2C2
12_Member	GO Biological Processes	GO:0030879	mammary gland development	-3.37944	-1.22939	10/132	652,780,1435,3398,4040,6091,6714,8835,9914,10718	BMP4,DDR1,CSF1,ID2,LRP6,ROBO1,SRC,SOCS2,ATP2C2,NRG3
12_Member	GO Biological Processes	GO:0022612	gland morphogenesis	-3.28153	-1.21001	9/112	652,780,1435,2267,4040,6714,7052,10718,284217	BMP4,DDR1,CSF1,FGL1,LRP6,SRC,TGM2,NRG3,LAMA1
12_Member	GO Biological Processes	GO:0060444	branching involved in mammary gland duct morphogenesis	-3.17926	-1.1628	4/20	780,1435,4040,6714	DDR1,CSF1,LRP6,SRC
12_Member	GO Biological Processes	GO:0060560	developmental growth involved in morphogenesis	-3.07371	-1.10364	13/225	652,780,1435,1630,2045,4040,4897,5532,10252,23327,51804,57698,342184	BMP4,DDR1,CSF1,DCC,EPHA7,LRP6,NRCAM,PPP3CB,SPRY1,NEDD4L,SIX4,SHTN1,FMN1
12_Member	GO Biological Processes	GO:0002009	morphogenesis of an epithelium	-2.72785	-0.903543	22/536	652,780,960,1435,2045,3516,4040,5702,6262,6714,6911,7052,8456,8915,10252,26249,27152,51804,83478,166336,284217,342184	BMP4,DDR1,CD44,CSF1,EPHA7,RBPJ,LRP6,PSMC3,RYR2,SRC,TBX6,TGM2,FOXN1,BCL10,SPRY1,KLHL3,INTU,SIX4,ARHGAP24,PRICKLE2,LAMA1,FMN1
12_Member	GO Biological Processes	GO:0060562	epithelial tube morphogenesis	-2.69488	-0.883324	15/309	652,780,1435,2045,3516,4040,6262,6714,6911,8915,10252,26249,51804,284217,342184	BMP4,DDR1,CSF1,EPHA7,RBPJ,LRP6,RYR2,SRC,TBX6,BCL10,SPRY1,KLHL3,SIX4,LAMA1,FMN1
12_Member	GO Biological Processes	GO:0060603	mammary gland duct morphogenesis	-2.60984	-0.849039	4/28	780,1435,4040,6714	DDR1,CSF1,LRP6,SRC
12_Member	GO Biological Processes	GO:0001763	morphogenesis of a branching structure	-2.27005	-0.638153	10/186	652,780,1435,2045,4040,6714,7052,10252,51804,284217	BMP4,DDR1,CSF1,EPHA7,LRP6,SRC,TGM2,SPRY1,SIX4,LAMA1
12_Member	GO Biological Processes	GO:0002011	morphogenesis of an epithelial sheet	-2.13744	-0.550594	5/59	780,960,4040,83478,284217	DDR1,CD44,LRP6,ARHGAP24,LAMA1
12_Member	GO Biological Processes	GO:0048754	branching morphogenesis of an epithelial tube	-2.01326	-0.471857	8/143	652,780,1435,4040,6714,10252,51804,284217	BMP4,DDR1,CSF1,LRP6,SRC,SPRY1,SIX4,LAMA1
12_Member	GO Biological Processes	GO:0061138	morphogenesis of a branching epithelium	-2.00542	-0.471857	9/173	652,780,1435,4040,6714,7052,10252,51804,284217	BMP4,DDR1,CSF1,LRP6,SRC,TGM2,SPRY1,SIX4,LAMA1
13_Summary	GO Biological Processes	GO:0019932	second-messenger-mediated signaling	-4.69981	-1.95773	24/444	108,116,150,797,1131,1910,2691,2774,2826,3269,5025,5144,5152,5532,5592,6262,8527,10645,11163,50940,55151,79772,118442,122876	ADCY2,ADCYAP1,ADRA2A,CALCB,CHRM3,EDNRB,GHRH,GNAL,CCR10,HRH1,P2RX4,PDE4D,PDE9A,PPP3CB,PRKG1,RYR2,DGKD,CAMKK2,NUDT4,PDE11A,TMEM38B,MCTP1,GPR62,GPHB5
13_Member	GO Biological Processes	GO:0019932	second-messenger-mediated signaling	-4.69981	-1.95773	24/444	108,116,150,797,1131,1910,2691,2774,2826,3269,5025,5144,5152,5532,5592,6262,8527,10645,11163,50940,55151,79772,118442,122876	ADCY2,ADCYAP1,ADRA2A,CALCB,CHRM3,EDNRB,GHRH,GNAL,CCR10,HRH1,P2RX4,PDE4D,PDE9A,PPP3CB,PRKG1,RYR2,DGKD,CAMKK2,NUDT4,PDE11A,TMEM38B,MCTP1,GPR62,GPHB5
13_Member	GO Biological Processes	GO:0019935	cyclic-nucleotide-mediated signaling	-3.65025	-1.39439	14/222	108,116,150,797,1910,2691,2774,5144,5152,5592,11163,50940,118442,122876	ADCY2,ADCYAP1,ADRA2A,CALCB,EDNRB,GHRH,GNAL,PDE4D,PDE9A,PRKG1,NUDT4,PDE11A,GPR62,GPHB5
13_Member	GO Biological Processes	GO:0019722	calcium-mediated signaling	-2.3292	-0.670385	11/212	1131,1910,2826,5025,5144,5532,6262,10645,11163,55151,79772	CHRM3,EDNRB,CCR10,P2RX4,PDE4D,PPP3CB,RYR2,CAMKK2,NUDT4,TMEM38B,MCTP1
13_Member	GO Biological Processes	GO:0019933	cAMP-mediated signaling	-2.13013	-0.545412	10/195	108,116,150,797,2691,2774,5144,50940,118442,122876	ADCY2,ADCYAP1,ADRA2A,CALCB,GHRH,GNAL,PDE4D,PDE11A,GPR62,GPHB5
13_Member	GO Biological Processes	GO:0007189	adenylate cyclase-activating G protein-coupled receptor signaling pathway	-2.01326	-0.471857	8/143	108,116,150,797,2691,2774,5144,122876	ADCY2,ADCYAP1,ADRA2A,CALCB,GHRH,GNAL,PDE4D,GPHB5
14_Summary	GO Biological Processes	GO:0044057	regulation of system process	-4.67598	-1.95773	29/597	150,1131,1910,3269,3558,3572,3781,4607,4762,5025,5144,5152,5592,6262,6547,6584,6714,9229,9378,10062,10659,27302,27347,54434,55151,56853,64240,406996,497189,226,8082,8291,23327,3398,7122,83943,7429,57698	ADRA2A,CHRM3,EDNRB,HRH1,IL2,IL6ST,KCNN2,MYBPC3,NEUROG1,P2RX4,PDE4D,PDE9A,PRKG1,RYR2,SLC8A3,SLC22A5,SRC,DLGAP1,NRXN1,NR1H3,CELF2,BMP10,STK39,SSH1,TMEM38B,CELF4,ABCG5,MIR214,TIFAB,ALDOA,SSPN,DYSF,NEDD4L,ID2,CLDN5,IMMP2L,VIL1,SHTN1
14_Member	GO Biological Processes	GO:0044057	regulation of system process	-4.67598	-1.95773	29/597	150,1131,1910,3269,3558,3572,3781,4607,4762,5025,5144,5152,5592,6262,6547,6584,6714,9229,9378,10062,10659,27302,27347,54434,55151,56853,64240,406996,497189	ADRA2A,CHRM3,EDNRB,HRH1,IL2,IL6ST,KCNN2,MYBPC3,NEUROG1,P2RX4,PDE4D,PDE9A,PRKG1,RYR2,SLC8A3,SLC22A5,SRC,DLGAP1,NRXN1,NR1H3,CELF2,BMP10,STK39,SSH1,TMEM38B,CELF4,ABCG5,MIR214,TIFAB
14_Member	GO Biological Processes	GO:0090257	regulation of muscle system process	-3.69042	-1.41412	15/247	150,1131,3572,4607,4762,5025,5144,5152,5592,6262,6547,27302,55151,406996,497189	ADRA2A,CHRM3,IL6ST,MYBPC3,NEUROG1,P2RX4,PDE4D,PDE9A,PRKG1,RYR2,SLC8A3,BMP10,TMEM38B,MIR214,TIFAB
14_Member	GO Biological Processes	GO:0006936	muscle contraction	-3.42847	-1.25429	18/349	150,226,1131,1910,3781,4607,4762,5025,5144,5592,6262,6547,8082,8291,23327,27302,55151,497189	ADRA2A,ALDOA,CHRM3,EDNRB,KCNN2,MYBPC3,NEUROG1,P2RX4,PDE4D,PRKG1,RYR2,SLC8A3,SSPN,DYSF,NEDD4L,BMP10,TMEM38B,TIFAB
14_Member	GO Biological Processes	GO:0003012	muscle system process	-3.37032	-1.22417	21/446	150,226,1131,1910,3572,3781,4607,4762,5025,5144,5152,5592,6262,6547,8082,8291,23327,27302,55151,406996,497189	ADRA2A,ALDOA,CHRM3,EDNRB,IL6ST,KCNN2,MYBPC3,NEUROG1,P2RX4,PDE4D,PDE9A,PRKG1,RYR2,SLC8A3,SSPN,DYSF,NEDD4L,BMP10,TMEM38B,MIR214,TIFAB
14_Member	GO Biological Processes	GO:0006937	regulation of muscle contraction	-2.63958	-0.865332	10/165	150,1131,4607,5025,5144,5592,6262,6547,27302,55151	ADRA2A,CHRM3,MYBPC3,P2RX4,PDE4D,PRKG1,RYR2,SLC8A3,BMP10,TMEM38B
14_Member	GO Biological Processes	GO:0008015	blood circulation	-2.54678	-0.812308	21/520	150,1131,1910,3269,3398,3558,3781,4607,5025,5144,5592,6262,6547,6714,7122,10659,23327,27302,27347,55151,83943	ADRA2A,CHRM3,EDNRB,HRH1,ID2,IL2,KCNN2,MYBPC3,P2RX4,PDE4D,PRKG1,RYR2,SLC8A3,SRC,CLDN5,CELF2,NEDD4L,BMP10,STK39,TMEM38B,IMMP2L
14_Member	GO Biological Processes	GO:0006941	striated muscle contraction	-2.49108	-0.768709	10/173	226,3781,4607,5025,5144,6262,6547,23327,27302,55151	ALDOA,KCNN2,MYBPC3,P2RX4,PDE4D,RYR2,SLC8A3,NEDD4L,BMP10,TMEM38B
14_Member	GO Biological Processes	GO:0006942	regulation of striated muscle contraction	-2.45551	-0.751499	7/95	4607,5025,5144,6262,6547,27302,55151	MYBPC3,P2RX4,PDE4D,RYR2,SLC8A3,BMP10,TMEM38B
14_Member	GO Biological Processes	GO:0003013	circulatory system process	-2.45139	-0.749388	21/530	150,1131,1910,3269,3398,3558,3781,4607,5025,5144,5592,6262,6547,6714,7122,10659,23327,27302,27347,55151,83943	ADRA2A,CHRM3,EDNRB,HRH1,ID2,IL2,KCNN2,MYBPC3,P2RX4,PDE4D,PRKG1,RYR2,SLC8A3,SRC,CLDN5,CELF2,NEDD4L,BMP10,STK39,TMEM38B,IMMP2L
14_Member	GO Biological Processes	GO:0060048	cardiac muscle contraction	-2.21455	-0.606886	8/132	3781,4607,5025,5144,6262,23327,27302,55151	KCNN2,MYBPC3,P2RX4,PDE4D,RYR2,NEDD4L,BMP10,TMEM38B
14_Member	GO Biological Processes	GO:0070252	actin-mediated cell contraction	-2.00852	-0.471857	7/115	3781,4607,5144,6262,7429,23327,57698	KCNN2,MYBPC3,PDE4D,RYR2,VIL1,NEDD4L,SHTN1
15_Summary	GO Biological Processes	GO:0060322	head development	-4.36554	-1.80364	33/751	116,474,652,1496,2045,2049,2145,2691,2895,3516,4040,4212,4331,4642,5108,5592,6091,6237,6538,6547,6714,6887,7122,7881,8633,10718,22891,23385,25987,79925,83943,84002,140679	ADCYAP1,ATOH1,BMP4,CTNNA2,EPHA7,EPHB3,EZH1,GHRH,GRID2,RBPJ,LRP6,MEIS2,MNAT1,MYO1D,PCM1,PRKG1,ROBO1,RRAS,SLC6A11,SLC8A3,SRC,TAL2,CLDN5,KCNAB1,UNC5C,NRG3,ZNF365,NCSTN,TSKU,SPEF2,IMMP2L,B3GNT5,SLC32A1
15_Member	GO Biological Processes	GO:0060322	head development	-4.36554	-1.80364	33/751	116,474,652,1496,2045,2049,2145,2691,2895,3516,4040,4212,4331,4642,5108,5592,6091,6237,6538,6547,6714,6887,7122,7881,8633,10718,22891,23385,25987,79925,83943,84002,140679	ADCYAP1,ATOH1,BMP4,CTNNA2,EPHA7,EPHB3,EZH1,GHRH,GRID2,RBPJ,LRP6,MEIS2,MNAT1,MYO1D,PCM1,PRKG1,ROBO1,RRAS,SLC6A11,SLC8A3,SRC,TAL2,CLDN5,KCNAB1,UNC5C,NRG3,ZNF365,NCSTN,TSKU,SPEF2,IMMP2L,B3GNT5,SLC32A1
15_Member	GO Biological Processes	GO:0007420	brain development	-4.08563	-1.63844	31/710	116,474,652,1496,2045,2049,2145,2691,2895,3516,4040,4212,4331,4642,5108,5592,6091,6538,6547,6714,6887,7881,8633,10718,22891,23385,25987,79925,83943,84002,140679	ADCYAP1,ATOH1,BMP4,CTNNA2,EPHA7,EPHB3,EZH1,GHRH,GRID2,RBPJ,LRP6,MEIS2,MNAT1,MYO1D,PCM1,PRKG1,ROBO1,SLC6A11,SLC8A3,SRC,TAL2,KCNAB1,UNC5C,NRG3,ZNF365,NCSTN,TSKU,SPEF2,IMMP2L,B3GNT5,SLC32A1
15_Member	GO Biological Processes	GO:0030900	forebrain development	-3.29801	-1.21203	18/358	116,474,652,2049,2145,2691,3516,4040,4642,5108,5592,6091,6547,6714,6887,10718,25987,140679	ADCYAP1,ATOH1,BMP4,EPHB3,EZH1,GHRH,RBPJ,LRP6,MYO1D,PCM1,PRKG1,ROBO1,SLC8A3,SRC,TAL2,NRG3,TSKU,SLC32A1
16_Summary	GO Biological Processes	GO:0044772	mitotic cell cycle phase transition	-4.29417	-1.7769	28/595	815,1642,3276,3398,4331,4762,5108,5702,5890,8318,8738,8900,9125,9344,9662,10133,10783,11064,11116,23194,27133,51433,55388,57060,57695,128866,219771,406996,652,4212,4926,8480,10039,55023,57132,80198,84250,5289,5932,8502,56890,4040,6714,8061	CAMK2A,DDB1,PRMT1,ID2,MNAT1,NEUROG1,PCM1,PSMC3,RAD51B,CDC45,CRADD,CCNA1,CNOT9,TAOK2,CEP135,OPTN,NEK6,CNTRL,CEP43,FBXL7,KCNH5,ANAPC5,MCM10,PCBP4,USP37,CHMP4B,CCNY,MIR214,BMP4,MEIS2,NUMA1,RAE1,PARP3,PHIP,CHMP1B,MUS81,SLF1,PIK3C3,RBBP8,PKP4,MDM1,LRP6,SRC,FOSL1
16_Member	GO Biological Processes	GO:0044772	mitotic cell cycle phase transition	-4.29417	-1.7769	28/595	815,1642,3276,3398,4331,4762,5108,5702,5890,8318,8738,8900,9125,9344,9662,10133,10783,11064,11116,23194,27133,51433,55388,57060,57695,128866,219771,406996	CAMK2A,DDB1,PRMT1,ID2,MNAT1,NEUROG1,PCM1,PSMC3,RAD51B,CDC45,CRADD,CCNA1,CNOT9,TAOK2,CEP135,OPTN,NEK6,CNTRL,CEP43,FBXL7,KCNH5,ANAPC5,MCM10,PCBP4,USP37,CHMP4B,CCNY,MIR214
16_Member	GO Biological Processes	GO:0007346	regulation of mitotic cell cycle	-3.96252	-1.55954	29/655	652,1642,3276,3398,4212,4762,4926,5108,5702,5890,8480,8738,9125,9344,9662,10039,10783,11064,11116,23194,27133,51433,55023,57060,57132,80198,84250,128866,406996	BMP4,DDB1,PRMT1,ID2,MEIS2,NEUROG1,NUMA1,PCM1,PSMC3,RAD51B,RAE1,CRADD,CNOT9,TAOK2,CEP135,PARP3,NEK6,CNTRL,CEP43,FBXL7,KCNH5,ANAPC5,PHIP,PCBP4,CHMP1B,MUS81,SLF1,CHMP4B,MIR214
16_Member	GO Biological Processes	GO:0044770	cell cycle phase transition	-3.74949	-1.45335	28/641	815,1642,3276,3398,4331,4762,5108,5702,5890,8318,8738,8900,9125,9344,9662,10133,10783,11064,11116,23194,27133,51433,55388,57060,57695,128866,219771,406996	CAMK2A,DDB1,PRMT1,ID2,MNAT1,NEUROG1,PCM1,PSMC3,RAD51B,CDC45,CRADD,CCNA1,CNOT9,TAOK2,CEP135,OPTN,NEK6,CNTRL,CEP43,FBXL7,KCNH5,ANAPC5,MCM10,PCBP4,USP37,CHMP4B,CCNY,MIR214
16_Member	GO Biological Processes	GO:0010564	regulation of cell cycle process	-3.29143	-1.21203	31/789	652,1642,3276,3398,4762,4926,5108,5289,5702,5890,5932,8480,8502,8738,9125,9344,9662,10039,10783,11064,11116,23194,27133,51433,55023,56890,57060,57132,84250,128866,406996	BMP4,DDB1,PRMT1,ID2,NEUROG1,NUMA1,PCM1,PIK3C3,PSMC3,RAD51B,RBBP8,RAE1,PKP4,CRADD,CNOT9,TAOK2,CEP135,PARP3,NEK6,CNTRL,CEP43,FBXL7,KCNH5,ANAPC5,PHIP,MDM1,PCBP4,CHMP1B,SLF1,CHMP4B,MIR214
16_Member	GO Biological Processes	GO:0045787	positive regulation of cell cycle	-3.21482	-1.17478	19/395	3276,3398,4040,4212,4331,4762,4926,5890,6714,8061,8502,8738,9125,51433,55023,57060,84250,219771,406996	PRMT1,ID2,LRP6,MEIS2,MNAT1,NEUROG1,NUMA1,RAD51B,SRC,FOSL1,PKP4,CRADD,CNOT9,ANAPC5,PHIP,PCBP4,SLF1,CCNY,MIR214
16_Member	GO Biological Processes	GO:1901990	regulation of mitotic cell cycle phase transition	-2.68322	-0.882611	19/439	1642,3276,3398,4762,5108,5702,5890,8738,9125,9344,9662,10783,11064,11116,23194,27133,51433,57060,406996	DDB1,PRMT1,ID2,NEUROG1,PCM1,PSMC3,RAD51B,CRADD,CNOT9,TAOK2,CEP135,NEK6,CNTRL,CEP43,FBXL7,KCNH5,ANAPC5,PCBP4,MIR214
16_Member	GO Biological Processes	GO:1901987	regulation of cell cycle phase transition	-2.28413	-0.648666	19/478	1642,3276,3398,4762,5108,5702,5890,8738,9125,9344,9662,10783,11064,11116,23194,27133,51433,57060,406996	DDB1,PRMT1,ID2,NEUROG1,PCM1,PSMC3,RAD51B,CRADD,CNOT9,TAOK2,CEP135,NEK6,CNTRL,CEP43,FBXL7,KCNH5,ANAPC5,PCBP4,MIR214
16_Member	GO Biological Processes	GO:0000086	G2/M transition of mitotic cell cycle	-2.12141	-0.541948	12/258	4331,5108,5702,5890,9344,9662,10133,11064,11116,23194,27133,219771	MNAT1,PCM1,PSMC3,RAD51B,TAOK2,CEP135,OPTN,CNTRL,CEP43,FBXL7,KCNH5,CCNY
17_Summary	GO Biological Processes	GO:0002274	myeloid leukocyte activation	-4.28344	-1.7769	30/660	226,427,535,671,814,960,1435,2799,3482,3516,3735,3929,4860,5702,5787,5806,5912,6282,6556,6688,8291,8836,9961,10062,10533,23200,23385,23406,55276,145581,3142,3558,7158,9655,10039,54542,150,1521,5532,6414,8448,57829,85477,116443	ALDOA,ASAH1,ATP6V0A1,BPI,CAMK4,CD44,CSF1,GNS,IGF2R,RBPJ,KARS1,LBP,PNP,PSMC3,PTPRB,PTX3,RAP2B,S100A11,SLC11A1,SPI1,DYSF,GGH,MVP,NR1H3,ATG7,ATP11B,NCSTN,COTL1,PGM2,LRFN5,HLX,IL2,TP53BP1,SOCS5,PARP3,RC3H2,ADRA2A,CTSW,PPP3CB,SELENOP,DOC2A,ZP4,SCIN,GRIN3A
17_Member	GO Biological Processes	GO:0002274	myeloid leukocyte activation	-4.28344	-1.7769	30/660	226,427,535,671,814,960,1435,2799,3482,3516,3735,3929,4860,5702,5787,5806,5912,6282,6556,6688,8291,8836,9961,10062,10533,23200,23385,23406,55276,145581	ALDOA,ASAH1,ATP6V0A1,BPI,CAMK4,CD44,CSF1,GNS,IGF2R,RBPJ,KARS1,LBP,PNP,PSMC3,PTPRB,PTX3,RAP2B,S100A11,SLC11A1,SPI1,DYSF,GGH,MVP,NR1H3,ATG7,ATP11B,NCSTN,COTL1,PGM2,LRFN5
17_Member	GO Biological Processes	GO:0002366	leukocyte activation involved in immune response	-3.62304	-1.37706	30/720	226,427,535,671,960,2799,3142,3482,3558,3735,3929,4860,5702,5787,5806,5912,6282,6556,7158,8291,8836,9655,9961,10039,10533,23200,23385,23406,54542,55276	ALDOA,ASAH1,ATP6V0A1,BPI,CD44,GNS,HLX,IGF2R,IL2,KARS1,LBP,PNP,PSMC3,PTPRB,PTX3,RAP2B,S100A11,SLC11A1,TP53BP1,DYSF,GGH,SOCS5,MVP,PARP3,ATG7,ATP11B,NCSTN,COTL1,RC3H2,PGM2
17_Member	GO Biological Processes	GO:0002263	cell activation involved in immune response	-3.58254	-1.35565	30/724	226,427,535,671,960,2799,3142,3482,3558,3735,3929,4860,5702,5787,5806,5912,6282,6556,7158,8291,8836,9655,9961,10039,10533,23200,23385,23406,54542,55276	ALDOA,ASAH1,ATP6V0A1,BPI,CD44,GNS,HLX,IGF2R,IL2,KARS1,LBP,PNP,PSMC3,PTPRB,PTX3,RAP2B,S100A11,SLC11A1,TP53BP1,DYSF,GGH,SOCS5,MVP,PARP3,ATG7,ATP11B,NCSTN,COTL1,RC3H2,PGM2
17_Member	GO Biological Processes	GO:0002275	myeloid cell activation involved in immune response	-3.29013	-1.21203	24/550	226,427,535,671,960,2799,3482,3735,3929,4860,5702,5787,5806,5912,6282,6556,8291,8836,9961,10533,23200,23385,23406,55276	ALDOA,ASAH1,ATP6V0A1,BPI,CD44,GNS,IGF2R,KARS1,LBP,PNP,PSMC3,PTPRB,PTX3,RAP2B,S100A11,SLC11A1,DYSF,GGH,MVP,ATG7,ATP11B,NCSTN,COTL1,PGM2
17_Member	GO Biological Processes	GO:0036230	granulocyte activation	-3.04339	-1.0842	22/506	226,427,535,671,960,2799,3482,3735,4860,5702,5787,5806,5912,6282,6556,8836,9961,10533,23200,23385,23406,55276	ALDOA,ASAH1,ATP6V0A1,BPI,CD44,GNS,IGF2R,KARS1,PNP,PSMC3,PTPRB,PTX3,RAP2B,S100A11,SLC11A1,GGH,MVP,ATG7,ATP11B,NCSTN,COTL1,PGM2
17_Member	GO Biological Processes	GO:0043312	neutrophil degranulation	-2.89782	-1.00564	21/486	226,427,535,671,960,2799,3482,4860,5702,5787,5806,5912,6282,6556,8836,9961,10533,23200,23385,23406,55276	ALDOA,ASAH1,ATP6V0A1,BPI,CD44,GNS,IGF2R,PNP,PSMC3,PTPRB,PTX3,RAP2B,S100A11,SLC11A1,GGH,MVP,ATG7,ATP11B,NCSTN,COTL1,PGM2
17_Member	GO Biological Processes	GO:0002283	neutrophil activation involved in immune response	-2.86509	-0.981473	21/489	226,427,535,671,960,2799,3482,4860,5702,5787,5806,5912,6282,6556,8836,9961,10533,23200,23385,23406,55276	ALDOA,ASAH1,ATP6V0A1,BPI,CD44,GNS,IGF2R,PNP,PSMC3,PTPRB,PTX3,RAP2B,S100A11,SLC11A1,GGH,MVP,ATG7,ATP11B,NCSTN,COTL1,PGM2
17_Member	GO Biological Processes	GO:0045055	regulated exocytosis	-2.75341	-0.914066	29/780	150,226,427,535,671,960,1521,2799,3482,4860,5532,5702,5787,5806,5912,6282,6414,6556,8448,8836,9961,10533,23200,23385,23406,55276,57829,85477,116443	ADRA2A,ALDOA,ASAH1,ATP6V0A1,BPI,CD44,CTSW,GNS,IGF2R,PNP,PPP3CB,PSMC3,PTPRB,PTX3,RAP2B,S100A11,SELENOP,SLC11A1,DOC2A,GGH,MVP,ATG7,ATP11B,NCSTN,COTL1,PGM2,ZP4,SCIN,GRIN3A
17_Member	GO Biological Processes	GO:0002446	neutrophil mediated immunity	-2.74807	-0.910635	21/500	226,427,535,671,960,2799,3482,4860,5702,5787,5806,5912,6282,6556,8836,9961,10533,23200,23385,23406,55276	ALDOA,ASAH1,ATP6V0A1,BPI,CD44,GNS,IGF2R,PNP,PSMC3,PTPRB,PTX3,RAP2B,S100A11,SLC11A1,GGH,MVP,ATG7,ATP11B,NCSTN,COTL1,PGM2
17_Member	GO Biological Processes	GO:0042119	neutrophil activation	-2.73766	-0.904018	21/501	226,427,535,671,960,2799,3482,4860,5702,5787,5806,5912,6282,6556,8836,9961,10533,23200,23385,23406,55276	ALDOA,ASAH1,ATP6V0A1,BPI,CD44,GNS,IGF2R,PNP,PSMC3,PTPRB,PTX3,RAP2B,S100A11,SLC11A1,GGH,MVP,ATG7,ATP11B,NCSTN,COTL1,PGM2
17_Member	GO Biological Processes	GO:0002444	myeloid leukocyte mediated immunity	-2.57236	-0.8303	22/552	226,427,535,671,814,960,2799,3482,4860,5702,5787,5806,5912,6282,6556,8836,9961,10533,23200,23385,23406,55276	ALDOA,ASAH1,ATP6V0A1,BPI,CAMK4,CD44,GNS,IGF2R,PNP,PSMC3,PTPRB,PTX3,RAP2B,S100A11,SLC11A1,GGH,MVP,ATG7,ATP11B,NCSTN,COTL1,PGM2
17_Member	GO Biological Processes	GO:0043299	leukocyte degranulation	-2.38659	-0.71104	21/537	226,427,535,671,960,2799,3482,4860,5702,5787,5806,5912,6282,6556,8836,9961,10533,23200,23385,23406,55276	ALDOA,ASAH1,ATP6V0A1,BPI,CD44,GNS,IGF2R,PNP,PSMC3,PTPRB,PTX3,RAP2B,S100A11,SLC11A1,GGH,MVP,ATG7,ATP11B,NCSTN,COTL1,PGM2
18_Summary	GO Biological Processes	GO:2000392	regulation of lamellipodium morphogenesis	-4.28208	-1.7769	4/11	960,6714,7429,23603,832,406996,3983	CD44,SRC,VIL1,CORO1C,CAPZB,MIR214,ABLIM1
18_Member	GO Biological Processes	GO:2000392	regulation of lamellipodium morphogenesis	-4.28208	-1.7769	4/11	960,6714,7429,23603	CD44,SRC,VIL1,CORO1C
18_Member	GO Biological Processes	GO:0072673	lamellipodium morphogenesis	-3.57611	-1.35386	4/16	960,6714,7429,23603	CD44,SRC,VIL1,CORO1C
18_Member	GO Biological Processes	GO:2000394	positive regulation of lamellipodium morphogenesis	-3.5446	-1.33008	3/7	6714,7429,23603	SRC,VIL1,CORO1C
18_Member	GO Biological Processes	GO:1902743	regulation of lamellipodium organization	-3.12593	-1.13468	6/53	832,960,6714,7429,23603,406996	CAPZB,CD44,SRC,VIL1,CORO1C,MIR214
18_Member	GO Biological Processes	GO:0097581	lamellipodium organization	-2.61505	-0.852641	7/89	832,960,3983,6714,7429,23603,406996	CAPZB,CD44,ABLIM1,SRC,VIL1,CORO1C,MIR214
19_Summary	GO Biological Processes	GO:1902532	negative regulation of intracellular signal transduction	-4.20945	-1.71305	27/570	408,652,960,1848,1849,2218,3480,5144,5801,6714,7353,8527,8780,8835,9100,9938,10133,10252,26007,27244,27250,50940,83478,83596,219790,253980,286205,2041,4040,5787,6547,9655,9961,10039,11116,23603,3558,54386,1408,4642,60385	ARRB1,BMP4,CD44,DUSP6,DUSP7,FKTN,IGF1R,PDE4D,PTPRR,SRC,UFD1,DGKD,RIOK3,SOCS2,USP10,ARHGAP25,OPTN,SPRY1,TKFC,SESN1,PDCD4,PDE11A,ARHGAP24,BCL2L12,RTKN2,KCTD13,SCAI,EPHA1,LRP6,PTPRB,SLC8A3,SOCS5,MVP,PARP3,CEP43,CORO1C,IL2,TERF2IP,CRY2,MYO1D,TSKS
19_Member	GO Biological Processes	GO:1902532	negative regulation of intracellular signal transduction	-4.20945	-1.71305	27/570	408,652,960,1848,1849,2218,3480,5144,5801,6714,7353,8527,8780,8835,9100,9938,10133,10252,26007,27244,27250,50940,83478,83596,219790,253980,286205	ARRB1,BMP4,CD44,DUSP6,DUSP7,FKTN,IGF1R,PDE4D,PTPRR,SRC,UFD1,DGKD,RIOK3,SOCS2,USP10,ARHGAP25,OPTN,SPRY1,TKFC,SESN1,PDCD4,PDE11A,ARHGAP24,BCL2L12,RTKN2,KCTD13,SCAI
19_Member	GO Biological Processes	GO:0051348	negative regulation of transferase activity	-3.28293	-1.21001	16/299	652,1848,1849,2041,3480,4040,5787,6547,6714,9655,9961,10039,10252,11116,23603,27250	BMP4,DUSP6,DUSP7,EPHA1,IGF1R,LRP6,PTPRB,SLC8A3,SRC,SOCS5,MVP,PARP3,SPRY1,CEP43,CORO1C,PDCD4
19_Member	GO Biological Processes	GO:0006469	negative regulation of protein kinase activity	-3.21932	-1.17478	14/245	652,1848,1849,2041,3480,4040,5787,6547,9655,9961,10252,11116,23603,27250	BMP4,DUSP6,DUSP7,EPHA1,IGF1R,LRP6,PTPRB,SLC8A3,SOCS5,MVP,SPRY1,CEP43,CORO1C,PDCD4
19_Member	GO Biological Processes	GO:0001933	negative regulation of protein phosphorylation	-3.04912	-1.08674	20/440	408,652,1848,1849,2041,2218,3480,3558,4040,5144,5787,5801,6547,9655,9961,10252,11116,23603,27250,54386	ARRB1,BMP4,DUSP6,DUSP7,EPHA1,FKTN,IGF1R,IL2,LRP6,PDE4D,PTPRB,PTPRR,SLC8A3,SOCS5,MVP,SPRY1,CEP43,CORO1C,PDCD4,TERF2IP
19_Member	GO Biological Processes	GO:0033673	negative regulation of kinase activity	-2.82958	-0.960538	14/269	652,1848,1849,2041,3480,4040,5787,6547,9655,9961,10252,11116,23603,27250	BMP4,DUSP6,DUSP7,EPHA1,IGF1R,LRP6,PTPRB,SLC8A3,SOCS5,MVP,SPRY1,CEP43,CORO1C,PDCD4
19_Member	GO Biological Processes	GO:0042326	negative regulation of phosphorylation	-2.58377	-0.837104	20/482	408,652,1848,1849,2041,2218,3480,3558,4040,5144,5787,5801,6547,9655,9961,10252,11116,23603,27250,54386	ARRB1,BMP4,DUSP6,DUSP7,EPHA1,FKTN,IGF1R,IL2,LRP6,PDE4D,PTPRB,PTPRR,SLC8A3,SOCS5,MVP,SPRY1,CEP43,CORO1C,PDCD4,TERF2IP
19_Member	GO Biological Processes	GO:0045936	negative regulation of phosphate metabolic process	-2.44686	-0.747034	23/601	408,652,1408,1848,1849,2041,2218,3480,3558,4040,4642,5144,5787,5801,6547,9655,9961,10252,11116,23603,27250,54386,60385	ARRB1,BMP4,CRY2,DUSP6,DUSP7,EPHA1,FKTN,IGF1R,IL2,LRP6,MYO1D,PDE4D,PTPRB,PTPRR,SLC8A3,SOCS5,MVP,SPRY1,CEP43,CORO1C,PDCD4,TERF2IP,TSKS
19_Member	GO Biological Processes	GO:0010563	negative regulation of phosphorus metabolic process	-2.43814	-0.741963	23/602	408,652,1408,1848,1849,2041,2218,3480,3558,4040,4642,5144,5787,5801,6547,9655,9961,10252,11116,23603,27250,54386,60385	ARRB1,BMP4,CRY2,DUSP6,DUSP7,EPHA1,FKTN,IGF1R,IL2,LRP6,MYO1D,PDE4D,PTPRB,PTPRR,SLC8A3,SOCS5,MVP,SPRY1,CEP43,CORO1C,PDCD4,TERF2IP,TSKS
20_Summary	GO Biological Processes	GO:0007638	mechanosensory behavior	-4.11311	-1.63844	4/12	4762,9378,55342,497189,5144,5025,5592,652,1044,4040,6911,1131,3516,1910	NEUROG1,NRXN1,STRBP,TIFAB,PDE4D,P2RX4,PRKG1,BMP4,CDX1,LRP6,TBX6,CHRM3,RBPJ,EDNRB
20_Member	GO Biological Processes	GO:0007638	mechanosensory behavior	-4.11311	-1.63844	4/12	4762,9378,55342,497189	NEUROG1,NRXN1,STRBP,TIFAB
20_Member	GO Biological Processes	GO:1901078	negative regulation of relaxation of muscle	-3.78093	-1.46637	3/6	4762,5144,497189	NEUROG1,PDE4D,TIFAB
20_Member	GO Biological Processes	GO:0090075	relaxation of muscle	-3.3359	-1.21956	5/32	4762,5025,5144,5592,497189	NEUROG1,P2RX4,PDE4D,PRKG1,TIFAB
20_Member	GO Biological Processes	GO:0009948	anterior/posterior axis specification	-3.31114	-1.21267	6/49	652,1044,4040,4762,6911,497189	BMP4,CDX1,LRP6,NEUROG1,TBX6,TIFAB
20_Member	GO Biological Processes	GO:0098598	learned vocalization behavior or vocal learning	-3.17776	-1.1628	3/9	4762,9378,497189	NEUROG1,NRXN1,TIFAB
20_Member	GO Biological Processes	GO:0031223	auditory behavior	-2.89791	-1.00564	3/11	4762,9378,497189	NEUROG1,NRXN1,TIFAB
20_Member	GO Biological Processes	GO:0035112	genitalia morphogenesis	-2.77964	-0.932571	3/12	4040,4762,497189	LRP6,NEUROG1,TIFAB
20_Member	GO Biological Processes	GO:0046541	saliva secretion	-2.77964	-0.932571	3/12	1131,4762,497189	CHRM3,NEUROG1,TIFAB
20_Member	GO Biological Processes	GO:1901077	regulation of relaxation of muscle	-2.77964	-0.932571	3/12	4762,5144,497189	NEUROG1,PDE4D,TIFAB
20_Member	GO Biological Processes	GO:0035282	segmentation	-2.45551	-0.751499	7/95	652,1044,3516,4040,4762,6911,497189	BMP4,CDX1,RBPJ,LRP6,NEUROG1,TBX6,TIFAB
20_Member	GO Biological Processes	GO:0097094	craniofacial suture morphogenesis	-2.32278	-0.670228	3/17	652,4762,497189	BMP4,NEUROG1,TIFAB
20_Member	GO Biological Processes	GO:0009798	axis specification	-2.15925	-0.567024	6/82	652,1044,4040,4762,6911,497189	BMP4,CDX1,LRP6,NEUROG1,TBX6,TIFAB
20_Member	GO Biological Processes	GO:0071625	vocalization behavior	-2.11823	-0.541948	3/20	4762,9378,497189	NEUROG1,NRXN1,TIFAB
20_Member	GO Biological Processes	GO:0014821	phasic smooth muscle contraction	-2.00081	-0.471015	3/22	1910,4762,497189	EDNRB,NEUROG1,TIFAB

## Sheet: Table S10
Table S10 Prioritization results of introgression genes.
Gene	group	P-value	Chromosome	Block	Block Start	Block End	Number of Introgression Pop	Introgression Pop
IGF1R	Training and candidate gene	0.0032	1	684	137008027	137430730	5	HT;JQH;LP;NJ;TC
SRC	Candidate gene	0.0381	17	221	40326252	40517532	4	HT;JH;MS;TC
ADCY2	Candidate gene	0.0487	16	349	74541662	74616199	3	BM;HT;SZL
MAP3K7	Candidate gene	0.0519	1	368	58446382	58544570	3	GX;KL;LP
NRIP1	Training and candidate gene	0.0529	13	711	179884140	180051342	3	KL;LWH;SZL
FOS	Candidate gene	0.0571	7	516	98401765	98508334	3	GU;GX;MZ
RBPJ	Candidate gene	0.0624	8	111	20011888	20111114	3	GX;JQH;RC
IL6ST	Candidate gene	0.0677	16	173	35149902	35219808	5	HT;JQH;KL;LP;SZL
CAMK4	Candidate gene	0.0762	2	448	115928254	116128462	10	GU;HT;JH;KL;LWH;MS;MZ;NJ;RC;SZL
DCC	Candidate gene	0.0836	1	567	102981316	103118451	3	BM;GX;MS
PCM1	Training and candidate gene	0.0963	17	30	5557099	5831348	3	GX;JH;TC
PRKG1	Candidate gene	0.0984	14	527	98108806	98237722	7	BM;HT;LWH;LP;NJ;SZL;TC
PDE4D	Candidate gene	0.1026	16	187	37970230	38177214	7	BM;GU;GX;JQH;LWH;SZL;TC
ZFHX4	Training and candidate gene	0.1037	4	294	59481109	59596863	3	JH;SZL;TC
CAMK2A	Candidate gene	0.1196	2	672	151206576	151328030	3	MS;RC;SZL
RABGAP1	Training and candidate gene	0.1249	1	1212	263806904	264148357	3	HT;KL;MZ
PRKCQ	Candidate gene	0.1312	10	338	64441239	64539431	4	BM;HT;MZ;SZL
GRIA1	Candidate gene	0.1333	16	314	69441441	69459646	3	JQH;KL;TC
ID2	Candidate gene	0.1376	3	567	127438077	127529210	3	JH;JQH;LP
EDNRB	Candidate gene	0.1407	11	230	49735789	50089826	3	GX;RC;SZL
FLNB	Candidate gene	0.1439	13	228	39766677	39898204	5	GU;HT;MS;NJ;SZL
NEDD4L	Candidate gene	0.146	1	774	162242993	162418238	4	GX;HT;LP;SZL
GHR	Candidate gene	0.1481	16	132	27399198	27608306	4	GX;HT;MS;TC
SESN1	Training and candidate gene	0.1545	1	448	74943431	75080111	8	GU;GX;HT;JQH;KL;LWH;MZ;RC
CD44	Candidate gene	0.1556	2	135	25749441	25849239	3	HT;KL;LP
RUNX1T1	Candidate gene	0.1566	4	246	44666744	44834041	5	KL;LP;MZ;NJ;TC
PHIP	Candidate gene	0.1587	1	502	87064287	87182799	6	GX;JQH;LP;NJ;RC;SZL
KIDINS220	Candidate gene	0.1598	3	567	127438077	127529210	3	JH;JQH;LP
TGM2	Candidate gene	0.1608	17	226	41180101	41286497	8	BM;GX;HT;JH;JQH;LWH;RC;TC
P2RX4	Training and candidate gene	0.163	14	177	31276719	31369377	4	JQH;NJ;RC;SZL
ANAPC5	Candidate gene	0.1661	14	177	31276719	31369377	4	JQH;NJ;RC;SZL
LRP6	Candidate gene	0.1672	5	261	60174687	60332693	10	BM;GX;HT;JQH;LWH;LP;MS;MZ;NJ;RC
FOSL1	Candidate gene	0.1725	2	24	6299949	6511747	3	GX;JQH;KL
ZNF292	Candidate gene	0.1735	1	350	55627922	55738309	3	GU;JQH;KL
STAM2	Candidate gene	0.1757	15	1	83392	234102	6	GX;MS;MZ;NJ;RC;SZL
RBFOX1	Training and candidate gene	0.1767	3	194	35867352	36083064	4	JH;JQH;MS;SZL
PPP3CB	Candidate gene	0.1778	14	420	76239298	76421122	3	BM;JH;LP
NEDD9	Candidate gene	0.1788	7	43	7911059	8024301	3	BM;JH;JQH
SHOC2	Candidate gene	0.1915	14	638	121240107	121372533	3	GU;KL;MS
SHOC2	Candidate gene	0.1915	14	639	121395108	121483168	3	GU;KL;MS
CAMKK2	Candidate gene	0.2021	14	177	31276719	31369377	4	JQH;NJ;RC;SZL
PIK3C3	Candidate gene	0.2085	6	545	125764267	125964313	7	BM;JQH;KL;LP;MS;MZ;SZL
PTPRB	Candidate gene	0.2095	5	175	34747588	34856554	3	KL;NJ;TC
KCNAB1	Training and candidate gene	0.2106	13	466	96214733	96450010	3	HT;LWH;LP
DDR1	Candidate gene	0.2138	7	129	23297612	23444442	5	JQH;KL;MS;MZ;SZL
ARID1B	Candidate gene	0.2243	1	73	9975589	10036902	12	BM;GX;HT;JH;JQH;KL;MS;MZ;NJ;RC;SZL;TC
MYT1L	Candidate gene	0.2275	3	590	131996164	132064992	4	GX;MZ;RC;SZL
ABLIM1	Candidate gene	0.2296	14	660	124848632	124972180	3	BM;HT;LWH
DDB1	Candidate gene	0.2307	2	48	10135131	10192244	3	GU;LP;MZ
ZNF638	Candidate gene	0.2328	3	325	71124411	71511123	3	BM;HT;JQH
SSH1	Candidate gene	0.2339	14	233	41961691	42108465	3	BM;JH;JQH
CSF1	Candidate gene	0.2349	4	574	110196437	110313400	5	BM;JH;LWH;LP;MZ
EXOC4	Candidate gene	0.236	18	77	15196675	15331337	4	GU;GX;KL;TC
EXOC4	Candidate gene	0.236	18	79	15547573	15612669	3	GX;MS;SZL
CCNY	Candidate gene	0.2402	10	296	57995042	58138645	3	JQH;KL;MS
NRCAM	Candidate gene	0.2413	9	479	108061121	108175784	3	GX;JH;MS
PHF10	Candidate gene	0.2434	1	4	477400	569752	5	GX;JH;JQH;MZ;SZL
TP53BP1	Candidate gene	0.2455	1	653	127890280	128087895	3	LP;SZL;TC
GNAL	Candidate gene	0.2476	6	438	97343439	97417152	3	HT;JQH;MZ
ZNF521	Training and candidate gene	0.2529	6	492	109799148	110121405	12	BM;GX;HT;JH;JQH;KL;LWH;LP;MS;MZ;NJ;TC
ARHGAP24	Candidate gene	0.2561	8	540	132934202	133083318	3	HT;LP;TC
ATP11B	Candidate gene	0.2571	13	522	120846929	121630783	4	GX;JH;MS;SZL
ASCC3	Candidate gene	0.2582	1	413	67564675	67695374	4	GX;JQH;MZ;SZL
PCBP4	Candidate gene	0.2635	13	205	34066700	34229106	3	JQH;LP;SZL
MADD	Candidate gene	0.2646	2	76	15189312	15317051	3	GU;GX;KL
COL14A1	Candidate gene	0.2667	4	121	18813436	18933615	4	JQH;LWH;MS;SZL
IRF1	Candidate gene	0.2677	2	555	134662780	134792962	3	LP;NJ;TC
CFL1	Training and candidate gene	0.2688	2	24	6299949	6511747	3	GX;JQH;KL
CNTNAP1	Candidate gene	0.272	12	115	20138912	20331882	8	GX;HT;JQH;KL;NJ;RC;SZL;TC
SLC39A6	Candidate gene	0.273	6	524	119804586	120066519	3	GX;KL;MZ
RBBP8	Candidate gene	0.2751	6	483	107799718	108033469	4	GX;JQH;MS;SZL
STRBP	Training and candidate gene	0.2762	1	1212	263806904	264148357	3	HT;KL;MZ
CTDSP1	Candidate gene	0.2836	15	467	120437865	120696351	6	BM;GU;KL;LP;NJ;RC
RYR2	Candidate gene	0.2857	14	291	53578523	53689369	4	JH;JQH;LP;MS
DDB2	Candidate gene	0.2868	2	77	15334291	15445925	7	GU;JH;KL;LP;MZ;NJ;RC
RHOQ	Candidate gene	0.2889	3	395	93828846	94084767	5	GU;GX;LWH;RC;SZL
TBK1	Candidate gene	0.2899	5	145	28899868	29067363	5	BM;HT;LP;MS;SZL
DDR1	Candidate gene	0.291	7	129	23297612	23444442	5	JQH;KL;MS;MZ;SZL
TERF2IP	Candidate gene	0.2952	6	69	12049100	12164601	9	GX;HT;JH;JQH;LP;MS;MZ;SZL;TC
AGAP1	Candidate gene	0.2963	15	561	135345587	135502998	4	JH;JQH;MS;TC
CEP135	Candidate gene	0.2974	8	235	55134553	55415758	11	BM;GU;JH;JQH;KL;LWH;LP;MS;MZ;RC;TC
MAGI1	Candidate gene	0.2984	13	258	46843441	46987535	5	HT;KL;LWH;LP;MZ
BMP4	Candidate gene	0.3005	1	854	183364305	183673994	3	JH;NJ;SZL
PPFIBP1	Candidate gene	0.3016	5	210	45935649	46082140	5	BM;GX;KL;MZ;SZL
CHMP4B	Training and candidate gene	0.3026	17	205	37203557	37341393	7	GX;JQH;MS;NJ;RC;SZL;TC
RAP2B	Candidate gene	0.3037	13	456	93018162	93474391	3	BM;GX;SZL
SLC1A2	Candidate gene	0.3048	2	135	25749441	25849239	3	HT;KL;LP
DPF2	Candidate gene	0.3069	2	27	6774200	6884144	4	JH;JQH;NJ;TC
MEIS2	Candidate gene	0.3079	1	678	134125239	134540870	3	JQH;LWH;MS
PDCD4	Candidate gene	0.3101	14	638	121240107	121372533	3	GU;KL;MS
DDR1	Candidate gene	0.3111	7	129	23297612	23444442	5	JQH;KL;MS;MZ;SZL
ARRB1	Candidate gene	0.3175	9	55	9500253	9589132	3	GU;JQH;LP
OSBPL1A	Candidate gene	0.3228	6	489	109051653	109148573	4	GU;JQH;KL;NJ
KLHL24	Training and candidate gene	0.3249	13	522	120846929	121630783	4	GX;JH;MS;SZL
NEBL	Candidate gene	0.3259	10	270	53887378	53982676	3	GX;JQH;SZL
DNM3	Candidate gene	0.327	9	509	114336104	114724812	7	GX;JH;JQH;LP;MS;MZ;NJ
MLX	Candidate gene	0.328	12	115	20138912	20331882	8	GX;HT;JQH;KL;NJ;RC;SZL;TC
NRXN1	Candidate gene	0.3291	3	384	90244878	90580151	3	JH;JQH;MZ
PALLD	Candidate gene	0.3344	14	122	20587007	20731792	4	JQH;KL;MS;MZ
UNC5C	Candidate gene	0.3354	8	494	124464677	124518611	3	GX;JQH;NJ
PPP2R5E	Candidate gene	0.3365	1	898	194450043	194742079	5	GX;HT;LP;SZL;TC
BHLHE41	Candidate gene	0.3386	5	217	47564829	47766758	8	BM;GX;KL;LWH;MZ;RC;SZL;TC
IMMT	Candidate gene	0.3397	3	269	58468738	58640294	5	BM;GU;HT;JQH;SZL
ZHX1	Candidate gene	0.3407	4	104	16100453	16149882	4	BM;LP;RC;SZL
RPRD1A	Candidate gene	0.3418	6	524	119804586	120066519	3	GX;KL;MZ
TBC1D1	Training and candidate gene	0.3429	8	157	29273745	29408981	5	JH;JQH;LP;MS;SZL
HLX	Candidate gene	0.3439	10	58	10170051	10286850	3	GX;JQH;LP
RNGTT	Candidate gene	0.345	1	358	57004290	57170668	3	BM;HT;NJ
SOCS5	Candidate gene	0.346	3	395	93828846	94084767	5	GU;GX;LWH;RC;SZL
DUSP6	Candidate gene	0.3481	5	433	93291838	93386170	3	GX;RC;SZL
C5	Candidate gene	0.3503	1	1200	261060290	261196617	3	JH;MS;SZL
CAPZB	Candidate gene	0.3513	6	340	77797014	77842106	4	JH;KL;MZ;NJ
IGF2R	Candidate gene	0.3534	1	52	7352295	7492224	6	GX;JQH;LWH;LP;MS;SZL
PHC2	Candidate gene	0.3545	6	408	89524509	89758315	4	GX;JH;SZL;TC
ATP6V0A1	Candidate gene	0.3587	12	115	20138912	20331882	8	GX;HT;JQH;KL;NJ;RC;SZL;TC
WDR37	Candidate gene	0.3598	10	355	68248672	68516803	3	GX;MZ;SZL
NCSTN	Candidate gene	0.363	4	451	90082606	90168704	12	GU;HT;JH;KL;LWH;LP;MS;MZ;NJ;RC;SZL;TC
EPHA7	Candidate gene	0.3661	1	381	60726592	60912826	3	GU;GX;LWH
MAP1A	Candidate gene	0.3672	1	653	127890280	128087895	3	LP;SZL;TC
STK39	Training and candidate gene	0.3683	15	293	74525537	74616256	6	BM;GU;HT;JH;SZL;TC
PDCL	Training and candidate gene	0.3704	1	1211	263696890	263779844	3	GU;KL;MZ
SPRY1	Candidate gene	0.3746	8	396	100580560	100796255	4	JH;JQH;MS;NJ
ABCC5	Candidate gene	0.3757	13	523	121686307	121930976	7	BM;GU;GX;HT;JH;LP;MS
USP10	Candidate gene	0.3767	6	15	3985810	4038902	3	JQH;LP;SZL
INO80E	Candidate gene	0.3788	3	89	18059444	18278529	5	GX;HT;JH;NJ;SZL
PTPRM	Candidate gene	0.3799	6	451	99270962	99413327	3	JQH;LP;MS
PTPRM	Candidate gene	0.3799	6	453	99733240	99873117	5	GX;KL;LWH;LP;TC
OPTN	Candidate gene	0.381	10	244	48503870	48658434	6	GU;HT;LP;RC;SZL;TC
DDR1	Candidate gene	0.3841	7	129	23297612	23444442	5	JQH;KL;MS;MZ;SZL
EIF1AD	Candidate gene	0.3852	2	24	6299949	6511747	3	GX;JQH;KL
ALDOA	Candidate gene	0.3862	3	89	18059444	18278529	5	GX;HT;JH;NJ;SZL
CACNA1E	Candidate gene	0.3873	9	539	123003538	123114830	3	BM;RC;SZL
ACP2	Candidate gene	0.3937	2	77	15334291	15445925	7	GU;JH;KL;LP;MZ;NJ;RC
CORO1C	Candidate gene	0.3958	14	233	41961691	42108465	3	BM;JH;JQH
PNRC1	Candidate gene	0.3968	1	358	57004290	57170668	3	BM;HT;NJ
ASAH1	Candidate gene	0.4011	17	30	5557099	5831348	3	GX;JH;TC
HNRNPA0	Candidate gene	0.4074	2	596	139630262	139877860	7	BM;GU;HT;JQH;MS;MZ;RC
MNAT1	Candidate gene	0.4085	1	879	189658211	189869729	3	GX;HT;SZL
USP54	Candidate gene	0.4095	14	420	76239298	76421122	3	BM;JH;LP
ADRA2A	Candidate gene	0.4116	14	639	121395108	121483168	3	GU;KL;MS
CRADD	Candidate gene	0.4138	5	413	89444875	89729180	4	JH;LP;NJ;RC
NPC1	Candidate gene	0.4148	6	485	108283530	108486829	6	BM;GX;HT;JH;MS;MZ
CRY2	Candidate gene	0.4201	2	81	16614288	16755191	4	HT;JQH;SZL;TC
DDR1	Candidate gene	0.4212	7	129	23297612	23444442	5	JQH;KL;MS;MZ;SZL
RCOR3	Candidate gene	0.4233	9	597	131799038	131917032	3	JQH;MS;NJ
PKP4	Candidate gene	0.4254	15	276	65647790	65724403	4	BM;JH;JQH;LP
GRID2	Candidate gene	0.4275	8	501	125710621	125826488	14	BM;GX;HT;JH;JQH;KL;LWH;LP;MS;MZ;NJ;RC;SZL;TC
MSR1	Candidate gene	0.4286	17	22	3925023	4161777	3	JQH;KL;TC
DLGAP1	Candidate gene	0.4307	6	469	102696604	102884580	3	GX;HT;TC
ZYX	Candidate gene	0.4317	18	28	6653324	6883700	14	BM;GU;HT;JH;JQH;KL;LWH;LP;MS;MZ;NJ;RC;SZL;TC
PRICKLE2	Candidate gene	0.4339	13	254	45802145	46005010	7	HT;JH;JQH;KL;LWH;NJ;TC
GGH	Candidate gene	0.4392	4	351	70981638	71080117	8	BM;GX;JH;LP;NJ;RC;SZL;TC
RAE1	Candidate gene	0.4413	17	321	57703700	57818126	3	JQH;NJ;RC
CELF4	Candidate gene	0.4434	6	531	121234012	121327915	6	GX;HT;JH;JQH;SZL;TC
SCOC	Candidate gene	0.4466	8	345	86576170	86746942	4	BM;GX;NJ;RC
COPA	Candidate gene	0.4476	4	451	90082606	90168704	12	GU;HT;JH;KL;LWH;LP;MS;MZ;NJ;RC;SZL;TC
CASP6	Candidate gene	0.4497	8	443	112395426	112530303	4	JH;JQH;LP;MZ
DIABLO	Candidate gene	0.454	14	174	30496491	30692558	3	GU;LWH;SZL
EXOC1	Candidate gene	0.4561	8	235	55134553	55415758	11	BM;GU;JH;JQH;KL;LWH;LP;MS;MZ;RC;TC
SARM1	Candidate gene	0.4571	12	233	44676645	44772226	3	KL;NJ;RC
GABARAPL2	Candidate gene	0.4603	6	69	12049100	12164601	9	GX;HT;JH;JQH;LP;MS;MZ;SZL;TC
FMN1	Candidate gene	0.4614	1	684	137008027	137430730	5	HT;JQH;LP;NJ;TC
ELP2	Candidate gene	0.4624	6	524	119804586	120066519	3	GX;KL;MZ
ACTR5	Candidate gene	0.4635	17	229	41643251	41739085	4	LWH;MS;NJ;RC
EFEMP2	Candidate gene	0.4688	2	24	6299949	6511747	3	GX;JQH;KL
RBM38	Candidate gene	0.4698	17	321	57703700	57818126	3	JQH;NJ;RC
ADCYAP1	Candidate gene	0.4709	6	478	105370753	105459825	7	GU;HT;KL;LP;MZ;NJ;RC
ZNF362	Candidate gene	0.472	6	408	89524509	89758315	4	GX;JH;SZL;TC
ADARB2	Candidate gene	0.473	10	355	68248672	68516803	3	GX;MZ;SZL
KTN1	Candidate gene	0.4751	1	861	184974708	185103388	3	BM;LP;TC
ROBO1	Candidate gene	0.4783	13	695	176473934	176619148	3	GX;HT;LP
DGKD	Candidate gene	0.4815	15	553	133746230	133894566	7	GX;HT;JQH;MS;NJ;SZL;TC
SRSF5	Candidate gene	0.4825	7	495	93355078	93680257	4	JQH;LP;RC;TC
AZI2	Candidate gene	0.4836	13	86	14735656	14831757	4	GX;JQH;MS;TC
ATG7	Candidate gene	0.4868	13	355	67113964	67303199	5	GX;JH;JQH;LWH;MS
MCM10	Candidate gene	0.4878	10	243	48363545	48494782	3	JQH;MS;TC
MCM10	Candidate gene	0.4878	10	244	48503870	48658434	6	GU;HT;LP;RC;SZL;TC
ZDHHC6	Candidate gene	0.4889	14	647	122736793	122972212	4	GX;LWH;MS;TC
SART1	Candidate gene	0.4899	2	24	6299949	6511747	3	GX;JQH;KL
EPHA6	Training and candidate gene	0.491	13	657	163355016	163672493	6	GX;HT;JH;LWH;NJ;TC
SCAI	Candidate gene	0.4921	1	1219	265655816	265774499	3	GU;KL;MZ
YEATS2	Candidate gene	0.4931	13	523	121686307	121930976	7	BM;GU;GX;HT;JH;LP;MS
MLXIP	Candidate gene	0.4963	14	174	30496491	30692558	3	GU;LWH;SZL
B3GNT5	Candidate gene	0.4974	13	522	120846929	121630783	4	GX;JH;MS;SZL
TUBGCP4	Candidate gene	0.4984	1	653	127890280	128087895	3	LP;SZL;TC
MYO1D	Candidate gene	0.4995	12	220	42228956	42407861	3	GX;JQH;NJ
ZNF532	Candidate gene	0.5005	1	772	161804920	162057517	3	JQH;LWH;LP
CDKAL1	Training and candidate gene	0.5016	7	87	15892146	16043289	4	GU;GX;SZL;TC
SPI1	Candidate gene	0.5037	2	76	15189312	15317051	3	GU;GX;KL
SCLT1	Candidate gene	0.5048	8	380	95879137	96066247	4	GU;LWH;LP;SZL
MUS81	Candidate gene	0.5058	2	24	6299949	6511747	3	GX;JQH;KL
NUMA1	Candidate gene	0.5079	9	35	6512037	6610425	4	BM;HT;JQH;KL
EPHB3	Candidate gene	0.509	13	525	122401466	122630976	6	BM;GU;HT;JH;MS;RC
PSMC3	Candidate gene	0.5101	2	76	15189312	15317051	3	GU;GX;KL
IRF3	Candidate gene	0.5111	6	249	54578571	54766712	3	JQH;MS;NJ
EPHA1	Candidate gene	0.5164	18	28	6653324	6883700	14	BM;GU;HT;JH;JQH;KL;LWH;LP;MS;MZ;NJ;RC;SZL;TC
IL2	Candidate gene	0.5175	8	399	101543990	101735684	6	GU;JH;JQH;MZ;NJ;RC
ADAT1	Candidate gene	0.5185	6	69	12049100	12164601	9	GX;HT;JH;JQH;LP;MS;MZ;SZL;TC
CCNA1	Candidate gene	0.5196	11	66	12404252	12527006	4	JH;LWH;NJ;TC
UXS1	Candidate gene	0.5238	3	227	48709307	48883389	3	GU;LP;MS
RASSF8	Candidate gene	0.5249	5	217	47564829	47766758	8	BM;GX;KL;LWH;MZ;RC;SZL;TC
RASSF8	Candidate gene	0.5249	5	218	47789832	48166722	4	GU;GX;HT;LWH
RIOK3	Candidate gene	0.5259	6	485	108283530	108486829	6	BM;GX;HT;JH;MS;MZ
PRMT1	Candidate gene	0.527	6	249	54578571	54766712	3	JQH;MS;NJ
SLC6A1	Candidate gene	0.5291	13	355	67113964	67303199	5	GX;JH;JQH;LWH;MS
ATP2C2	Candidate gene	0.5323	6	17	4119340	4255502	3	HT;KL;RC
ACSL5	Candidate gene	0.5344	14	647	122736793	122972212	4	GX;LWH;MS;TC
RRP9	Candidate gene	0.5365	13	205	34066700	34229106	3	JQH;LP;SZL
RTKN2	Candidate gene	0.5376	14	361	65714071	65919904	3	JH;RC;TC
LHX2	Candidate gene	0.5429	1	1216	264877169	264983987	4	BM;GU;HT;MZ
ZNF365	Candidate gene	0.5439	14	361	65714071	65919904	3	JH;RC;TC
ATOH1	Candidate gene	0.545	8	501	125710621	125826488	14	BM;GX;HT;JH;JQH;KL;LWH;LP;MS;MZ;NJ;RC;SZL;TC
BCL10	Candidate gene	0.546	4	704	130632528	130717896	3	KL;LWH;MZ
NEK6	Candidate gene	0.5471	1	1217	265007559	265119152	3	GU;KL;MZ
SLC11A1	Candidate gene	0.5513	15	467	120437865	120696351	6	BM;GU;KL;LP;NJ;RC
ARHGAP25	Candidate gene	0.5556	3	333	73416587	73715064	3	LP;MS;NJ
RPN2	Candidate gene	0.5577	17	221	40326252	40517532	4	HT;JH;MS;TC
RBMS3	Candidate gene	0.5608	13	87	14851386	14980016	8	HT;JQH;KL;LWH;NJ;RC;SZL;TC
CLDN1	Candidate gene	0.563	13	545	127616818	127932488	3	JH;JQH;MS
CCDC80	Candidate gene	0.564	13	605	147081649	147215451	6	BM;HT;JQH;LWH;SZL;TC
CCDC80	Candidate gene	0.564	13	606	147244467	147385569	4	GX;HT;MS;SZL
SIX4	Candidate gene	0.5672	1	879	189658211	189869729	3	GX;HT;SZL
PNP	Candidate gene	0.5683	7	413	78260082	78429656	4	LWH;LP;MZ;SZL
DYNC2LI1	Candidate gene	0.5693	3	407	96637923	96826792	4	BM;NJ;RC;TC
ATG3	Candidate gene	0.5714	13	606	147244467	147385569	4	GX;HT;MS;SZL
CLDN16	Candidate gene	0.5746	13	545	127616818	127932488	3	JH;JQH;MS
MVP	Candidate gene	0.5757	3	89	18059444	18278529	5	GX;HT;JH;NJ;SZL
MCCC1	Candidate gene	0.5767	13	522	120846929	121630783	4	GX;JH;MS;SZL
CHRM3	Candidate gene	0.5778	14	285	51614934	51956982	3	GX;JH;MS
NR1H3	Candidate gene	0.5788	2	76	15189312	15317051	3	GU;GX;KL
NR1H3	Candidate gene	0.5788	2	77	15334291	15445925	7	GU;JH;KL;LP;MZ;NJ;RC
TMEM241	Training and candidate gene	0.5799	6	485	108283530	108486829	6	BM;GX;HT;JH;MS;MZ
SSR3	Candidate gene	0.581	13	466	96214733	96450010	3	HT;LWH;LP
SLC28A3	Candidate gene	0.5841	10	163	30616411	30779795	6	HT;JH;JQH;LWH;LP;MS
NHLH1	Candidate gene	0.5852	4	451	90082606	90168704	12	GU;HT;JH;KL;LWH;LP;MS;MZ;NJ;RC;SZL;TC
TAOK2	Candidate gene	0.5862	3	89	18059444	18278529	5	GX;HT;JH;NJ;SZL
DDR1	Candidate gene	0.5873	7	129	23297612	23444442	5	JQH;KL;MS;MZ;SZL
DDR1	Candidate gene	0.5884	7	129	23297612	23444442	5	JQH;KL;MS;MZ;SZL
CBR4	Candidate gene	0.5905	14	122	20587007	20731792	4	JQH;KL;MS;MZ
PPP4C	Candidate gene	0.5915	3	89	18059444	18278529	5	GX;HT;JH;NJ;SZL
KCNH5	Candidate gene	0.5926	1	899	194843960	195083494	4	JQH;LP;SZL;TC
PTCD3	Candidate gene	0.5947	3	269	58468738	58640294	5	BM;GU;HT;JQH;SZL
FCGRT	Candidate gene	0.5968	6	249	54578571	54766712	3	JQH;MS;NJ
KLHL3	Candidate gene	0.5979	2	596	139630262	139877860	7	BM;GU;HT;JQH;MS;MZ;RC
RRAS	Candidate gene	0.5989	6	249	54578571	54766712	3	JQH;MS;NJ
SETBP1	Candidate gene	0.6011	1	527	94245906	94320711	3	GX;JQH;LP
EPS8L3	Candidate gene	0.6021	4	574	110196437	110313400	5	BM;JH;LWH;LP;MZ
HRH1	Candidate gene	0.6042	13	355	67113964	67303199	5	GX;JH;JQH;LWH;MS
MCOLN3	Candidate gene	0.6053	4	705	130766619	130837635	3	KL;LWH;MZ
EZH1	Candidate gene	0.6074	12	115	20138912	20331882	8	GX;HT;JQH;KL;NJ;RC;SZL;TC
TRAF5	Candidate gene	0.6138	9	597	131799038	131917032	3	JQH;MS;NJ
USP37	Candidate gene	0.6159	15	467	120437865	120696351	6	BM;GU;KL;LP;NJ;RC
CDX1	Candidate gene	0.6169	2	672	151206576	151328030	3	MS;RC;SZL
POC1A	Candidate gene	0.6201	13	205	34066700	34229106	3	JQH;LP;SZL
SYDE2	Candidate gene	0.6212	4	704	130632528	130717896	3	KL;LWH;MZ
MYBPC3	Candidate gene	0.6222	2	76	15189312	15317051	3	GU;GX;KL
GOLGA1	Candidate gene	0.6233	1	1219	265655816	265774499	3	GU;KL;MZ
CMIP	Candidate gene	0.6243	6	35	6672274	6772935	4	JQH;MZ;NJ;SZL
PSMC3IP	Candidate gene	0.6265	12	115	20138912	20331882	8	GX;HT;JQH;KL;NJ;RC;SZL;TC
PHYH	Candidate gene	0.6275	10	243	48363545	48494782	3	JQH;MS;TC
CMYA5	Candidate gene	0.6286	2	331	88399980	88557780	6	BM;GX;JH;JQH;MZ;TC
SEPHS1	Candidate gene	0.6317	10	243	48363545	48494782	3	JQH;MS;TC
TGDS	Candidate gene	0.6328	11	293	63668462	63872778	3	GX;MS;TC
SRSF12	Candidate gene	0.6339	1	358	57004290	57170668	3	BM;HT;NJ
LAMA1	Candidate gene	0.6349	6	457	100324478	100411526	4	HT;MS;RC;TC
DENND1A	Candidate gene	0.6381	1	1214	264309057	264540384	4	BM;GU;MS;MZ
DENND1A	Candidate gene	0.6381	1	1215	264575160	264839170	4	BM;GU;KL;MZ
CHST11	Candidate gene	0.6392	5	367	79872977	80009588	3	KL;LWH;RC
HSDL2	Candidate gene	0.6402	1	1150	253174399	253354473	3	NJ;RC;TC
NOSIP	Candidate gene	0.6413	6	249	54578571	54766712	3	JQH;MS;NJ
FZD8	Candidate gene	0.6423	10	296	57995042	58138645	3	JQH;KL;MS
MRPS35	Candidate gene	0.6434	5	210	45935649	46082140	5	BM;GX;KL;MZ;SZL
VIL1	Candidate gene	0.6455	15	467	120437865	120696351	6	BM;GU;KL;LP;NJ;RC
ARL4A	Candidate gene	0.6476	9	398	81821016	82477261	3	BM;GX;LP
NOL4	Candidate gene	0.6487	6	516	117880883	118129183	5	HT;JQH;MS;MZ;SZL
CXCL14	Candidate gene	0.6508	2	580	137670952	137818944	3	HT;NJ;TC
GLCE	Candidate gene	0.6519	1	793	166924053	167123151	4	BM;GU;MS;TC
CDC45	Candidate gene	0.6529	14	283	51127172	51228283	3	HT;JH;JQH
RMND5A	Candidate gene	0.655	3	267	58046599	58094947	3	BM;HT;MZ
SMOC1	Candidate gene	0.6561	7	495	93355078	93680257	4	JQH;LP;RC;TC
ARFGAP2	Candidate gene	0.6571	2	77	15334291	15445925	7	GU;JH;KL;LP;MZ;NJ;RC
CCDC85B	Candidate gene	0.6582	2	24	6299949	6511747	3	GX;JQH;KL
NEUROG1	Candidate gene	0.6593	2	580	137670952	137818944	3	HT;NJ;TC
FEM1C	Candidate gene	0.6603	2	472	119634531	119739129	3	BM;LWH;MS
PHF14	Candidate gene	0.6614	9	395	80130556	80848818	7	BM;GU;GX;JQH;MS;NJ;RC
KIAA2026	Candidate gene	0.6624	1	965	216177101	216311606	3	BM;LWH;MS
VEPH1	Candidate gene	0.6635	13	469	97212226	97379254	3	GX;LWH;LP
SLC35A5	Candidate gene	0.6646	13	606	147244467	147385569	4	GX;HT;MS;SZL
BCL7A	Candidate gene	0.6656	14	174	30496491	30692558	3	GU;LWH;SZL
INSC	Candidate gene	0.6667	2	224	43946096	44147014	5	BM;KL;MS;NJ;RC
MDM1	Candidate gene	0.6688	5	166	32672595	32871911	8	BM;GU;GX;MS;MZ;NJ;SZL;TC
NDUFA4	Candidate gene	0.6709	9	395	80130556	80848818	7	BM;GU;GX;JQH;MS;NJ;RC
SLC6A7	Candidate gene	0.672	2	672	151206576	151328030	3	MS;RC;SZL
CDIPT	Candidate gene	0.673	3	89	18059444	18278529	5	GX;HT;JH;NJ;SZL
FIBP	Candidate gene	0.6751	2	24	6299949	6511747	3	GX;JQH;KL
GRIN3A	Candidate gene	0.6794	1	1096	243354397	243433857	3	JH;LP;MS
KCTD13	Candidate gene	0.6804	3	89	18059444	18278529	5	GX;HT;JH;NJ;SZL
RC3H2	Candidate gene	0.6815	1	1211	263696890	263779844	3	GU;KL;MZ
RC3H2	Candidate gene	0.6815	1	1212	263806904	264148357	3	HT;KL;MZ
SLC10A1	Candidate gene	0.6825	7	495	93355078	93680257	4	JQH;LP;RC;TC
TSKU	Candidate gene	0.6847	9	64	10886506	10958680	3	HT;KL;TC
PACSIN3	Candidate gene	0.6942	2	77	15334291	15445925	7	GU;JH;KL;LP;MZ;NJ;RC
PPIP5K1	Candidate gene	0.6952	1	653	127890280	128087895	3	LP;SZL;TC
MPPE1	Candidate gene	0.6963	6	438	97343439	97417152	3	HT;JQH;MZ
GNS	Candidate gene	0.6984	5	146	29125983	29355824	3	LWH;RC;TC
PGM2	Candidate gene	0.6995	8	157	29273745	29408981	5	JH;JQH;LP;MS;SZL
ZBTB26	Candidate gene	0.7069	1	1212	263806904	264148357	3	HT;KL;MZ
UCMA	Candidate gene	0.7079	10	243	48363545	48494782	3	JQH;MS;TC
SLC35C1	Candidate gene	0.7101	2	81	16614288	16755191	4	HT;JQH;SZL;TC
PLCD4	Candidate gene	0.7111	15	467	120437865	120696351	6	BM;GU;KL;LP;NJ;RC
PLCD4	Candidate gene	0.7111	15	467	120437865	120696351	6	BM;GU;KL;LP;NJ;RC
MCF2L2	Candidate gene	0.7122	13	522	120846929	121630783	4	GX;JH;MS;SZL
PIGF	Candidate gene	0.7132	3	395	93828846	94084767	5	GU;GX;LWH;RC;SZL
FRMD8	Candidate gene	0.7153	2	27	6774200	6884144	4	JH;JQH;NJ;TC
BCL2L12	Candidate gene	0.7164	6	249	54578571	54766712	3	JQH;MS;NJ
DRAP1	Candidate gene	0.7175	2	24	6299949	6511747	3	GX;JQH;KL
TBX6	Candidate gene	0.7185	3	89	18059444	18278529	5	GX;HT;JH;NJ;SZL
VTI1A	Candidate gene	0.7206	14	647	122736793	122972212	4	GX;LWH;MS;TC
CSTF2T	Candidate gene	0.727	14	527	98108806	98237722	7	BM;HT;LWH;LP;NJ;SZL;TC
REEP1	Candidate gene	0.728	3	269	58468738	58640294	5	BM;GU;HT;JQH;SZL
CCDC152	Candidate gene	0.7291	16	132	27399198	27608306	4	GX;HT;MS;TC
WDR89	Candidate gene	0.7323	1	898	194450043	194742079	5	GX;HT;LP;SZL;TC
SLC13A2	Candidate gene	0.7344	12	233	44676645	44772226	3	KL;NJ;RC
PLXDC2	Candidate gene	0.7354	10	274	54361862	54569176	4	BM;JH;MS;TC
SLC38A4	Training and candidate gene	0.7376	5	351	77302202	77480492	3	GX;KL;TC
ATRNL1	Candidate gene	0.7386	14	665	125529448	125742648	3	GU;LP;NJ
GPR180	Candidate gene	0.7397	11	293	63668462	63872778	3	GX;MS;TC
RPS11	Candidate gene	0.7418	6	249	54578571	54766712	3	JQH;MS;NJ
SARM1	Candidate gene	0.7439	12	233	44676645	44772226	3	KL;NJ;RC
HPGD	Candidate gene	0.7481	14	96	15699418	15793174	3	GX;JH;RC
ZNF341	Training and candidate gene	0.7492	17	205	37203557	37341393	7	GX;JQH;MS;NJ;RC;SZL;TC
KCNN2	Candidate gene	0.7503	2	463	118245253	118440949	6	GU;GX;HT;JH;MS;SZL
SEZ6L2	Candidate gene	0.7513	3	89	18059444	18278529	5	GX;HT;JH;NJ;SZL
IL7	Candidate gene	0.7524	4	286	57595535	57720796	3	GX;RC;SZL
ZNF385B	Candidate gene	0.7534	15	346	85199127	85399538	4	KL;LP;SZL;TC
RPL29	Candidate gene	0.7545	13	205	34066700	34229106	3	JQH;LP;SZL
GAR1	Candidate gene	0.7556	8	443	112395426	112530303	4	JH;JQH;LP;MZ
S100A11	Candidate gene	0.7577	4	493	97131487	97249468	3	GX;NJ;RC
FHOD3	Candidate gene	0.7587	6	524	119804586	120066519	3	GX;KL;MZ
RCN3	Candidate gene	0.7598	6	249	54578571	54766712	3	JQH;MS;NJ
SCIN	Candidate gene	0.7608	9	398	81821016	82477261	3	BM;GX;LP
MLANA	Candidate gene	0.7619	1	965	216177101	216311606	3	BM;LWH;MS
IL18BP	Candidate gene	0.763	9	35	6512037	6610425	4	BM;HT;JQH;KL
PLEKHH2	Candidate gene	0.764	3	407	96637923	96826792	4	BM;NJ;RC;TC
SLC8A3	Candidate gene	0.7661	7	495	93355078	93680257	4	JQH;LP;RC;TC
FBXL7	Candidate gene	0.7672	16	27	5085553	5137028	3	JQH;SZL;TC
BMP10	Candidate gene	0.7683	3	333	73416587	73715064	3	LP;MS;NJ
RGS9	Candidate gene	0.7693	12	70	12017916	12159636	3	GX;SZL;TC
LBP	Candidate gene	0.7714	17	227	41307604	41479820	11	BM;GX;JH;JQH;LWH;LP;MS;MZ;RC;SZL;TC
EEF1G	Candidate gene	0.7735	2	42	9167873	9252507	3	GX;HT;JH
SLC1A6	Candidate gene	0.7767	2	263	62588095	64046165	4	BM;HT;KL;LWH
SPEF2	Candidate gene	0.7778	16	99	20972533	21133759	3	HT;JH;TC
SLC46A1	Candidate gene	0.7788	12	233	44676645	44772226	3	KL;NJ;RC
SSPN	Candidate gene	0.7799	5	217	47564829	47766758	8	BM;GX;KL;LWH;MZ;RC;SZL;TC
SORCS3	Candidate gene	0.781	14	609	115550170	115680753	4	GU;KL;LWH;MZ
IMMP2L	Candidate gene	0.782	18	165	34620480	34789701	4	GU;GX;MS;RC
PLEKHH3	Candidate gene	0.7831	12	115	20138912	20331882	8	GX;HT;JQH;KL;NJ;RC;SZL;TC
SLC38A6	Candidate gene	0.7852	1	880	189962474	190103417	4	GX;JH;SZL;TC
MTUS2	Candidate gene	0.7862	11	29	6076806	6324834	5	BM;JH;MS;NJ;TC
SCAF1	Candidate gene	0.7873	6	249	54578571	54766712	3	JQH;MS;NJ
TGFBRAP1	Candidate gene	0.7884	3	231	49468704	49579482	4	HT;JQH;LP;MS
TSPAN9	Candidate gene	0.7894	5	303	67038372	67115108	4	GU;JH;LWH;NJ
CLDN5	Candidate gene	0.7905	14	283	51127172	51228283	3	HT;JH;JQH
SPO11	Candidate gene	0.7915	17	321	57703700	57818126	3	JQH;NJ;RC
MCTP1	Candidate gene	0.7926	2	383	101081730	101494035	6	GX;JQH;LP;MS;RC;SZL
VARS2	Candidate gene	0.7947	7	129	23297612	23444442	5	JQH;KL;MS;MZ;SZL
RASSF3	Candidate gene	0.7958	5	145	28899868	29067363	5	BM;HT;LP;MS;SZL
MCTP1	Candidate gene	0.7968	2	383	101081730	101494035	6	GX;JQH;LP;MS;RC;SZL
ANKRD29	Candidate gene	0.7979	6	485	108283530	108486829	6	BM;GX;HT;JH;MS;MZ
TMEM231	Candidate gene	0.7989	6	69	12049100	12164601	9	GX;HT;JH;JQH;LP;MS;MZ;SZL;TC
NMNAT3	Candidate gene	0.8	13	407	80463255	80594858	3	GX;JH;MS
GHRH	Candidate gene	0.8011	17	221	40326252	40517532	4	HT;JH;MS;TC
TMEM38B	Candidate gene	0.8021	1	1108	246742774	247074754	4	GX;HT;NJ;SZL
DOC2A	Candidate gene	0.8032	3	89	18059444	18278529	5	GX;HT;JH;NJ;SZL
CCR10	Candidate gene	0.8053	12	115	20138912	20331882	8	GX;HT;JQH;KL;NJ;RC;SZL;TC
ST6GAL2	Candidate gene	0.8074	3	227	48709307	48883389	3	GU;LP;MS
NRG3	Candidate gene	0.8085	14	458	84094260	84221762	5	BM;JQH;KL;LP;TC
SLC36A1	Candidate gene	0.8106	16	330	71479695	71580857	5	HT;JQH;LWH;LP;RC
ABCG5	Candidate gene	0.8116	3	407	96637923	96826792	4	BM;NJ;RC;TC
FOXN1	Candidate gene	0.8148	12	233	44676645	44772226	3	KL;NJ;RC
CLGN	Candidate gene	0.8169	8	345	86576170	86746942	4	BM;GX;NJ;RC
ZBTB6	Candidate gene	0.818	1	1212	263806904	264148357	3	HT;KL;MZ
CTSW	Candidate gene	0.819	2	24	6299949	6511747	3	GX;JQH;KL
PDE9A	Candidate gene	0.8201	13	825	205889545	205966131	5	JH;LWH;NJ;SZL;TC
KIAA0825	Candidate gene	0.8212	2	383	101081730	101494035	6	GX;JQH;LP;MS;RC;SZL
RAD51B	Candidate gene	0.8222	7	485	91839365	91928401	5	GX;JH;KL;LP;MZ
RAD51B	Candidate gene	0.8222	7	486	91951833	92111470	3	HT;LP;NJ
COASY	Candidate gene	0.8233	12	115	20138912	20331882	8	GX;HT;JQH;KL;NJ;RC;SZL;TC
IVL	Candidate gene	0.8243	4	489	96591029	96659942	3	GX;JQH;SZL
PRR12	Candidate gene	0.8254	6	249	54578571	54766712	3	JQH;MS;NJ
SLC39A13	Candidate gene	0.8265	2	76	15189312	15317051	3	GU;GX;KL
SOX21	Candidate gene	0.8275	11	293	63668462	63872778	3	GX;MS;TC
SLC13A2	Candidate gene	0.8296	12	233	44676645	44772226	3	KL;NJ;RC
USP40	Candidate gene	0.8307	15	553	133746230	133894566	7	GX;HT;JQH;MS;NJ;SZL;TC
DYSF	Candidate gene	0.8328	3	325	71124411	71511123	3	BM;HT;JQH
ARMC2	Training and candidate gene	0.8339	1	448	74943431	75080111	8	GU;GX;HT;JQH;KL;LWH;MZ;RC
GKN1	Candidate gene	0.8349	3	333	73416587	73715064	3	LP;MS;NJ
INTU	Candidate gene	0.837	8	385	97137849	97300587	3	JH;MS;SZL
TAGAP	Candidate gene	0.8392	1	58	8177382	8300592	4	GU;NJ;RC;SZL
SLC32A1	Candidate gene	0.8402	17	229	41643251	41739085	4	LWH;MS;NJ;RC
TAL2	Candidate gene	0.8413	1	1108	246742774	247074754	4	GX;HT;NJ;SZL
LARP1B	Candidate gene	0.8423	8	384	96691900	96836559	3	GX;JH;RC
SORCS1	Candidate gene	0.8434	14	619	117490963	117678146	3	KL;MS;MZ
FOXN1	Candidate gene	0.8444	12	233	44676645	44772226	3	KL;NJ;RC
TIGD3	Candidate gene	0.8476	2	27	6774200	6884144	4	JH;JQH;NJ;TC
RSPH3	Candidate gene	0.8487	1	58	8177382	8300592	4	GU;NJ;RC;SZL
MOCOS	Candidate gene	0.8497	6	524	119804586	120066519	3	GX;KL;MZ
GPR45	Candidate gene	0.8519	3	231	49468704	49579482	4	HT;JQH;LP;MS
ADAD1	Candidate gene	0.8529	8	399	101543990	101735684	6	GU;JH;JQH;MZ;NJ;RC
MRPL35	Candidate gene	0.854	3	269	58468738	58640294	5	BM;GU;HT;JQH;SZL
TMEM106B	Candidate gene	0.8561	9	398	81821016	82477261	3	BM;GX;LP
NAGK	Candidate gene	0.8593	3	325	71124411	71511123	3	BM;HT;JQH
KIAA1958	Candidate gene	0.8603	1	1150	253174399	253354473	3	NJ;RC;TC
FSD1L	Candidate gene	0.8614	1	1108	246742774	247074754	4	GX;HT;NJ;SZL
FGL1	Candidate gene	0.8646	17	30	5557099	5831348	3	GX;JH;TC
SLC44A1	Candidate gene	0.8656	1	1108	246742774	247074754	4	GX;HT;NJ;SZL
ZSCAN29	Candidate gene	0.8667	1	653	127890280	128087895	3	LP;SZL;TC
FAT2	Candidate gene	0.8677	16	330	71479695	71580857	5	HT;JQH;LWH;LP;RC
PTX3	Candidate gene	0.872	13	469	97212226	97379254	3	GX;LWH;LP
HS3ST2	Candidate gene	0.873	3	119	23226568	23434100	5	GX;LP;MZ;NJ;TC
ANKFN1	Candidate gene	0.8741	12	172	32543164	32740793	4	JQH;KL;MZ;TC
CPT1C	Candidate gene	0.8751	6	249	54578571	54766712	3	JQH;MS;NJ
CDYL2	Candidate gene	0.8762	6	40	7566303	7632549	3	BM;SZL;TC
PARP3	Candidate gene	0.8772	13	205	34066700	34229106	3	JQH;LP;SZL
SLC46A1	Candidate gene	0.8783	12	233	44676645	44772226	3	KL;NJ;RC
SLC22A1	Candidate gene	0.8804	1	52	7352295	7492224	6	GX;JQH;LWH;LP;MS;SZL
ABHD14A	Candidate gene	0.8815	13	205	34066700	34229106	3	JQH;LP;SZL
MSS51	Candidate gene	0.8857	14	420	76239298	76421122	3	BM;JH;LP
ZCWPW2	Candidate gene	0.8878	13	86	14735656	14831757	4	GX;JQH;MS;TC
ZCWPW2	Candidate gene	0.8878	13	87	14851386	14980016	8	HT;JQH;KL;LWH;NJ;RC;SZL;TC
CST6	Candidate gene	0.8899	2	24	6299949	6511747	3	GX;JQH;KL
ATP6V1E2	Candidate gene	0.8921	3	395	93828846	94084767	5	GU;GX;LWH;RC;SZL
SLC38A9	Candidate gene	0.8931	16	170	34598827	34707201	3	BM;HT;JH
B3GNT4	Candidate gene	0.8942	14	174	30496491	30692558	3	GU;LWH;SZL
TMEM184C	Candidate gene	0.8952	8	321	81039805	81132898	3	GX;HT;JQH
KIAA1755	Candidate gene	0.8963	17	226	41180101	41286497	8	BM;GX;HT;JH;JQH;LWH;RC;TC
KIAA1755	Candidate gene	0.8963	17	227	41307604	41479820	11	BM;GX;JH;JQH;LWH;LP;MS;MZ;RC;SZL;TC
VWDE	Candidate gene	0.8984	9	398	81821016	82477261	3	BM;GX;LP
MAGEF1	Candidate gene	0.8995	13	525	122401466	122630976	6	BM;GU;HT;JH;MS;RC
CMC1	Candidate gene	0.9005	13	86	14735656	14831757	4	GX;JQH;MS;TC
FAM155A	Candidate gene	0.9016	11	370	75034203	75115819	3	GX;MS;TC
SLC37A1	Candidate gene	0.9026	13	825	205889545	205966131	5	JH;LWH;NJ;SZL;TC
SLAIN1	Candidate gene	0.9048	11	230	49735789	50089826	3	GX;RC;SZL
RNF121	Candidate gene	0.9058	9	35	6512037	6610425	4	BM;HT;JQH;KL
CATSPER1	Candidate gene	0.9069	2	24	6299949	6511747	3	GX;JQH;KL
RASGEF1B	Candidate gene	0.9079	8	562	136182903	136342710	5	BM;HT;JQH;MS;RC
RASGEF1B	Candidate gene	0.9079	8	564	136440550	136582671	3	GX;LWH;RC
CBLN2	Candidate gene	0.9101	1	739	150877078	150998139	5	GX;JQH;MZ;SZL;TC
AGBL4	Candidate gene	0.9122	6	712	162662555	162698334	5	HT;JQH;LWH;MS;RC
SLC6A11	Candidate gene	0.9132	13	355	67113964	67303199	5	GX;JH;JQH;LWH;MS
LRFN5	Candidate gene	0.9143	1	813	171545925	171955657	3	JH;LP;TC
ALPK2	Candidate gene	0.9153	1	774	162242993	162418238	4	GX;HT;LP;SZL
YPEL3	Candidate gene	0.9164	3	89	18059444	18278529	5	GX;HT;JH;NJ;SZL
RRH	Candidate gene	0.9185	8	443	112395426	112530303	4	JH;JQH;LP;MZ
HSD17B1	Candidate gene	0.9196	12	115	20138912	20331882	8	GX;HT;JQH;KL;NJ;RC;SZL;TC
TSKS	Candidate gene	0.9206	6	249	54578571	54766712	3	JQH;MS;NJ
SNX32	Candidate gene	0.9228	2	24	6299949	6511747	3	GX;JQH;KL
TMEM138	Candidate gene	0.9238	2	48	10135131	10192244	3	GU;LP;MZ
BPI	Candidate gene	0.928	17	227	41307604	41479820	11	BM;GX;JH;JQH;LWH;LP;MS;MZ;RC;SZL;TC
GPR62	Candidate gene	0.9291	13	205	34066700	34229106	3	JQH;LP;SZL
GRAMD1B	Candidate gene	0.9302	9	272	50457899	50503296	3	GX;NJ;SZL
TNFSF15	Candidate gene	0.9312	1	1164	255204380	255387189	4	GU;JQH;MS;SZL
TIFAB	Candidate gene	0.9323	2	580	137670952	137818944	3	HT;NJ;TC
VWA3A	Candidate gene	0.9333	3	125	24070234	24365350	4	GX;LP;MZ;TC
TMEM232	Candidate gene	0.9344	2	446	115378652	115479047	4	GX;JH;KL;MZ
ZP4	Candidate gene	0.9354	14	291	53578523	53689369	4	JH;JQH;LP;MS
PGPEP1L	Candidate gene	0.9365	1	684	137008027	137430730	5	HT;JQH;LP;NJ;TC
FAM135B	Candidate gene	0.9376	4	24	4535585	4640591	4	BM;GX;MS;TC
TMEM26	Candidate gene	0.9418	14	357	64856186	65160405	3	HT;NJ;RC
FER1L6	Candidate gene	0.9429	4	98	15470781	15486515	3	BM;HT;LWH
SLC25A45	Candidate gene	0.945	2	27	6774200	6884144	4	JH;JQH;NJ;TC
PRRG2	Candidate gene	0.9481	6	249	54578571	54766712	3	JQH;MS;NJ
MAP6D1	Candidate gene	0.9534	13	523	121686307	121930976	7	BM;GU;GX;HT;JH;LP;MS
SOWAHB	Candidate gene	0.9556	8	286	72498286	72611776	6	BM;GU;HT;JQH;KL;RC
GAL3ST3	Candidate gene	0.9566	2	24	6299949	6511747	3	GX;JQH;KL
PDZD9	Candidate gene	0.9587	3	125	24070234	24365350	4	GX;LP;MZ;TC
TMEM207	Candidate gene	0.9608	13	545	127616818	127932488	3	JH;JQH;MS
MANSC4	Candidate gene	0.964	5	210	45935649	46082140	5	BM;GX;KL;MZ;SZL
TAS2R41	Candidate gene	0.9651	18	28	6653324	6883700	14	BM;GU;HT;JH;JQH;KL;LWH;LP;MS;MZ;NJ;RC;SZL;TC
TMEM247	Candidate gene	0.9661	3	395	93828846	94084767	5	GU;GX;LWH;RC;SZL
SFTA2	Candidate gene	0.9683	7	129	23297612	23444442	5	JQH;KL;MS;MZ;SZL
SFTA2	Candidate gene	0.9693	7	129	23297612	23444442	5	JQH;KL;MS;MZ;SZL
SFTA2	Candidate gene	0.9704	7	129	23297612	23444442	5	JQH;KL;MS;MZ;SZL
SFTA2	Candidate gene	0.9714	7	129	23297612	23444442	5	JQH;KL;MS;MZ;SZL
CDH19	Candidate gene	0.9725	1	752	155462235	155679186	8	GX;JH;LP;MS;MZ;NJ;SZL;TC
CDH19	Candidate gene	0.9725	1	753	155713656	155986286	3	GX;MZ;TC
PROKR1	Candidate gene	0.9735	3	333	73416587	73715064	3	LP;MS;NJ
GJB7	Candidate gene	0.9746	1	350	55627922	55738309	3	GU;JQH;KL
SFTA2	Candidate gene	0.9757	7	129	23297612	23444442	5	JQH;KL;MS;MZ;SZL
NKAIN3	Candidate gene	0.9767	4	351	70981638	71080117	8	BM;GX;JH;LP;NJ;RC;SZL;TC
RNASE10	Candidate gene	0.9788	7	413	78260082	78429656	4	LWH;LP;MZ;SZL
STPG2	Candidate gene	0.981	8	486	122188854	122296032	6	GX;HT;JH;JQH;MS;NJ
FAM78B	Candidate gene	0.982	4	420	84639548	84686666	5	GX;JH;LP;SZL;TC
FAM180A	Candidate gene	0.9841	18	69	13530549	13657749	4	JH;LWH;NJ;RC
GKN2	Candidate gene	0.9862	3	333	73416587	73715064	3	LP;MS;NJ
RNASE12	Candidate gene	0.9873	7	413	78260082	78429656	4	LWH;LP;MZ;SZL
TCHHL1	Candidate gene	0.9884	4	493	97131487	97249468	3	GX;NJ;RC
TCTE3	Candidate gene	0.9915	1	4	477400	569752	5	GX;JH;JQH;MZ;SZL
RNASE12	Candidate gene	0.9926	7	413	78260082	78429656	4	LWH;LP;MZ;SZL
TAS2R60	Candidate gene	0.9937	18	28	6653324	6883700	14	BM;GU;HT;JH;JQH;KL;LWH;LP;MS;MZ;NJ;RC;SZL;TC
SFTA2	Candidate gene	0.9947	7	129	23297612	23444442	5	JQH;KL;MS;MZ;SZL
SCEL	Candidate gene	0.9968	11	230	49735789	50089826	3	GX;RC;SZL
FAM160A1	Candidate gene	0.9989	8	308	77276189	77435813	6	BM;GX;HT;JQH;KL;NJ
LRRC43	Candidate gene	1	14	174	30496491	30692558	3	GU;LWH;SZL

[truncated: 3 more sheets: Table S11, Table S12, Table S13]
